# Supplementary material for: Genome-wide identification and expression analysis of sucrose nonfermenting-1-related protein kinase (SnRK) genes in Triticum aestivum in response to abiotic stress
Source: Sci Rep. 2021 Nov 18;11:22477. doi: 10.1038/s41598-021-99639-5 (PMC8602265; doi:10.1038/s41598-021-99639-5)
Supplement: Supplementary file 1 — Supplementary Table S1. [file 41598_2021_99639_MOESM1_ESM.xlsx]

## Sheet: Sheet1
Table S1: Gene ids of different species e.g. wheat, rice and arabibopsis and chromosomal location of genes in wheat genome
Gene stable ID		Gene start (bp)	Gene end (bp)			geneID	GeneName		geneID	GeneName
TraesCS1A02G350500	TaSnRK1.1	535314301	535318863			LOC_Os03g17980	OsSnRK1.1		AT3G01090	AtSnRK1.1
TraesCS1B02G364800	TaSnRK1.2	595180174	595184776			LOC_Os05g45420	OsSnRK1.2		AT3G29160	AtSnRK1.2
TraesCS1D02G353300	TaSnRK1.3	439024110	439028908			LOC_Os07g09610	OsSnRK1.3		AT5G39440	AtSnRK1.3
TraesCS3D02G282800	TaSnRK1.4	390665442	390670588			LOC_Os08g37800	OsSnRK1.4		AT1G10940	AtSnRK2.4
TraesCS3A02G282800	TaSnRK1.5	511074224	511079007			LOC_Os01g64970	OsSnRK2.4		AT1G60940	AtSnRK2.10
TraesCS3B02G316500	TaSnRK1.6	508251776	508256606			LOC_Os02g34600	OsSnRK2.6		AT1G78290	AtSnRK2.8
TraesCS3B02G545300	TaSnRK1.7	782340879	782343873			LOC_Os03g27280	OsSnRK2.1		AT2G23030	AtSnRK2.9
TraesCS4D02G196100	TaSnRK1.8	340548384	340554595			LOC_Os03g41460	OsSnRK2.10		AT3G50500	AtSnRK2.2
TraesCS4B02G195900	TaSnRK1.9	422030176	422034573			LOC_Os03g55600	OsSnRK2.8		AT4G33950	AtSnRK2.6
TraesCS4A02G108800	TaSnRK1.10	127481061	127489170			LOC_Os04g35240	OsSnRK2.7		AT4G40010	AtSnRK2.7
TraesCS3B02G544400	TaSnRK1.11	781835471	781843487			LOC_Os04g59450	OsSnRK2.5		AT5G08590	AtSnRK2.1
TraesCS3B02G544300	TaSnRK1.12	781552088	781555666			LOC_Os05g35770	OsSnRK2.11		AT5G63650	AtSnRK2.5
TraesCS3B02G544700	TaSnRK1.13	782111947	782117692			LOC_Os07g42940	OsSnRK2.2		AT5G66880	AtSnRK2.3
TraesCS3D02G491900	TaSnRK1.14	585709691	585715328			LOC_Os10g41490	OsSnRK2.3		AT1G01140	AtSnRK3.12
TraesCS2D02G302500	TaSnRK2.1	386248395	386253037			LOC_Os12g39630	OsSnRK2.9		AT1G29230	AtSnRK3.20
TraesCS2B02G320500	TaSnRK2.2	457108855	457113685			LOC_Os01g10870	OsSnRK3.1		AT1G30270	AtSnRK3.23
TraesCS2A02G303900	TaSnRK2.3	522072400	522077216			LOC_Os01g10890	OsSnRK3.2		AT1G48260	AtSnRK3.21
TraesCS2B02G630000	TaSnRK2.4	801162070	801163970			LOC_Os01g18800	OsSnRK3.3		AT2G25090	AtSnRK3.18
TraesCS2A02G566700	TaSnRK2.5	765760972	765762877			LOC_Os01g35184	OsSnRK3.4		AT2G26980	AtSnRK3.17
TraesCS2D02G577000	TaSnRK2.6	640297481	640299386			LOC_Os01g55440	OsSnRK3.5		AT2G30360	AtSnRK3.22
TraesCS3B02G413800	TaSnRK2.7	650797001	650801750			LOC_Os01g55450	OsSnRK3.6		AT2G34180	AtSnRK3.7
TraesCS3A02G381100	TaSnRK2.8	631575444	631579962			LOC_Os01g60910	OsSnRK3.7		AT2G38490	AtSnRK3.19
TraesCS3D02G374300	TaSnRK2.9	487807055	487811579			LOC_Os02g06570	OsSnRK3.8		AT3G17510	AtSnRK3.16
TraesCS1A02G215900	TaSnRK2.10	381819326	381822599			LOC_Os02g08140	OsSnRK3.9		AT3G23000	AtSnRK3.10
TraesCS1D02G218200	TaSnRK2.11	304838300	304841343			LOC_Os03g03510	OsSnRK3.10		AT4G14580	AtSnRK3.3
TraesCS1B02G229400	TaSnRK2.12	411987863	411990884			LOC_Os03g20380	OsSnRK3.11		AT4G18700	AtSnRK3.9
TraesCS2A02G493800	TaSnRK2.13	726029783	726034011			LOC_Os03g22050	OsSnRK3.12		AT4G24400	AtSnRK3.13
TraesCS2D02G493700	TaSnRK2.14	591027189	591031752			LOC_Os03g43440	OsSnRK3.13		AT4G30960	AtSnRK3.14
TraesCS2B02G521800	TaSnRK2.15	716809651	716816243			LOC_Os05g04550	OsSnRK3.14		AT5G01810	AtSnRK3.1
TraesCS2D02G170700	TaSnRK2.16	114550221	114555142			LOC_Os05g11790	OsSnRK3.15		AT5G01820	AtSnRK3.15
TraesCS2A02G163800	TaSnRK2.17	116013921	116019018			LOC_Os05g26820	OsSnRK3.16		AT5G07070	AtSnRK3.2
TraesCS2B02G189600	TaSnRK2.18	165115341	165119793			LOC_Os05g26940	OsSnRK3.17		AT5G10930	AtSnRK3.24
TraesCS5D02G081700	TaSnRK2.19	82186877	82189457			LOC_Os05g39870	OsSnRK3.18		AT5G25110	AtSnRK3.25
TraesCS5B02G075800	TaSnRK2.20	90507294	90509733			LOC_Os05g39900	OsSnRK3.19		AT5G35410	AtSnRK3.11
TraesCS5A02G069500	TaSnRK2.21	78157536	78160032			LOC_Os05g43840	OsSnRK3.20		AT5G45810	AtSnRK3.5
TraesCS4A02G235600	TaSnRK2.22	544198215	544201187			LOC_Os06g35160	OsSnRK3.21		AT5G45820	AtSnRK3.6
TraesCS4D02G078100	TaSnRK2.23	52470433	52473315			LOC_Os06g40370	OsSnRK3.22		AT5G57630	AtSnRK3.4
TraesCS4B02G079300	TaSnRK2.24	76816569	76819507			LOC_Os07g05620	OsSnRK3.23		AT5G58380	AtSnRK3.8
TraesCS5B02G406400	TaSnRK2.25	582578186	582584645			LOC_Os07g44290	OsSnRK3.24
TraesCS5A02G401700	TaSnRK2.26	594570844	594577495			LOC_Os07g48090	OsSnRK3.25
TraesCS5D02G411900	TaSnRK2.27	475302359	475309094			LOC_Os07g48100	OsSnRK3.26
TraesCS5D02G252900	TaSnRK2.28	358995131	358998927			LOC_Os07g48760	OsSnRK3.27
TraesCS5A02G246700	TaSnRK2.29	460516405	460520083			LOC_Os08g34240	OsSnRK3.28
TraesCS5B02G243700	TaSnRK2.30	424332469	424336121			LOC_Os09g25090	OsSnRK3.29
TraesCS7D02G474700	TaSnRK2.31	587069445	587072872			LOC_Os09g25100	OsSnRK3.30
TraesCS4B02G347200	TaSnRK2.32	641173341	641178867			LOC_Os11g02240	OsSnRK3.31
TraesCS4D02G342200	TaSnRK2.33	498761010	498767033			LOC_Os11g03970	OsSnRK3.32
TraesCS5A02G515900	TaSnRK2.34	679489457	679495474			LOC_Os12g02200	OsSnRK3.33
TraesCS4B02G170700	TaSnRK2.35	373980470	373984178			LOC_Os12g03810	OsSnRK3.34
TraesCS4A02G134300	TaSnRK2.36	182216577	182220634			LOC_Os12g41090	OsSnRK3.35
TraesCS4D02G172700	TaSnRK2.37	300781987	300786009
TraesCS2A02G104500	TaSnRK2.38	57829924	57833553
TraesCS2D02G104200	TaSnRK2.39	56200840	56202785
TraesCS2A02G095300	TaSnRK2.40	48855363	48865404
TraesCS2B02G110500	TaSnRK2.41	72570247	72580245
TraesCS2D02G093700	TaSnRK2.42	45528501	45538616
TraesCS5A02G025700	TaSnRK2.43	20816182	20822105
TraesCS5D02G033500	TaSnRK2.44	32150212	32156523
TraesCS5B02G025000	TaSnRK2.45	23885649	23891503
TraesCS1A02G121700	TaSnRK2.46	135508961	135523923
TraesCS1D02G122500	TaSnRK2.47	123102204	123115246
TraesCS1B02G140900	TaSnRK2.48	187700167	187715645
TraesCS3D02G112400	TaSnRK2.49	66516431	66525706
TraesCS3A02G110400	TaSnRK2.50	77535063	77544615
TraesCS3B02G129500	TaSnRK2.51	110445444	110454553
TraesCS1A02G153400	TaSnRK2.52	267146685	267155730
TraesCS1D02G151900	TaSnRK2.53	211686826	211691340
TraesCS1B02G171500	TaSnRK2.54	305169562	305173976
TraesCS3B02G330500	TaSnRK2.55	534535637	534537390
TraesCS1D02G332900	TaSnRK2.56	423249887	423258722
TraesCS1B02G344100	TaSnRK2.57	572522811	572532934
TraesCS5B02G055000	TaSnRK2.58	60790319	60797688
TraesCS5D02G060900	TaSnRK2.59	57843934	57851315
TraesCS5A02G050100	TaSnRK2.60	45982894	45990538
TraesCS1A02G415300	TaSnRK2.61	574351875	574357108
TraesCS1B02G284600	TaSnRK2.62	494154740	494160627
TraesCS1A02G275400	TaSnRK2.63	469587133	469593624
TraesCS1D02G275000	TaSnRK2.64	370626291	370631554
TraesCS7D02G525100	TaSnRK2.65	620989956	620992337
TraesCS6D02G124200	TaSnRK3.1	89002438	89005275
TraesCS6A02G135100	TaSnRK3.2	107111934	107113379
TraesCS6B02G163100	TaSnRK3.3	169316750	169319635
TraesCS6B02G006000	TaSnRK3.4	4289578	4313026
TraesCS3A02G346100	TaSnRK3.5	595433942	595436796
TraesCS3B02G377800	TaSnRK3.6	595287750	595290341
TraesCS3D02G339800	TaSnRK3.7	453096508	453099107
TraesCS1B02G309400	TaSnRK3.8	532172311	532174949
TraesCS1A02G299600	TaSnRK3.9	494449856	494452574
TraesCS1D02G298500	TaSnRK3.10	397079781	397082358
TraesCS4A02G194800	TaSnRK3.11	476977837	476980583
TraesCS4D02G118500	TaSnRK3.12	99161360	99162709
TraesCS4B02G120400	TaSnRK3.13	141427582	141428916
TraesCS5B02G146500	TaSnRK3.14	275032060	275035080
TraesCS5D02G144800	TaSnRK3.15	231350992	231353762
TraesCS5A02G148000	TaSnRK3.16	325930589	325933350
TraesCS2A02G107000	TaSnRK3.17	59322641	59323999
TraesCS2B02G123900	TaSnRK3.18	91835047	91838422
TraesCS4D02G170700	TaSnRK3.19	297205283	297220047
TraesCS4A02G136500	TaSnRK3.20	191118052	191121423
TraesCS3A02G135500	TaSnRK3.21	112957446	112958846
TraesCS3B02G169300	TaSnRK3.22	169627115	169630940
TraesCS3D02G151500	TaSnRK3.23	116042453	116043847
TraesCS5A02G225200	TaSnRK3.24	440733730	440735070
TraesCS5B02G223800	TaSnRK3.25	398625257	398626600
TraesCS5D02G232500	TaSnRK3.26	339652596	339654075
TraesCS4A02G200000	TaSnRK3.27	488110425	488112320
TraesCS4D02G113100	TaSnRK3.28	93710051	93711864
TraesCS4B02G115400	TaSnRK3.29	132166215	132167951
TraesCS5A02G225300	TaSnRK3.30	440947234	440948577
TraesCS5B02G223900	TaSnRK3.31	398708092	398710177
TraesCS2A02G536100	TaSnRK3.32	750530072	750531575
TraesCS5D02G232600	TaSnRK3.33	339712134	339713477
TraesCS2D02G537400	TaSnRK3.34	619332825	619334207
TraesCS2D02G537600	TaSnRK3.35	619371078	619372722
TraesCS2B02G567900	TaSnRK3.36	758807538	758808916
TraesCS2B02G566800	TaSnRK3.37	758084174	758085608
TraesCS2A02G106500	TaSnRK3.38	58548059	58550982
TraesCS2B02G124100	TaSnRK3.39	92489631	92490941
TraesCS3B02G153800	TaSnRK3.40	146181327	146183340
TraesCS3D02G136700	TaSnRK3.41	95244740	95246725
TraesCS3A02G135700	TaSnRK3.42	113340512	113342609
TraesCS7A02G352200	TaSnRK3.43	515879021	515880777
TraesCS7B02G275800	TaSnRK3.44	504962136	504964098
TraesCS1A02G333800	TaSnRK3.45	521629027	521630592
TraesCS1B02G347100	TaSnRK3.46	576205415	576208862
TraesCS3A02G305900	TaSnRK3.47	542202377	542206577
TraesCS3B02G330600	TaSnRK3.48	534961848	534965788
TraesCS3D02G296000	TaSnRK3.49	409020562	409022118
TraesCS1A02G330500	TaSnRK3.50	519251783	519260058
TraesCS3D02G295900	TaSnRK3.51	409010959	409012798
TraesCS3A02G306000	TaSnRK3.52	542228909	542230823
TraesCS5B02G381500	TaSnRK3.53	559763470	559765063
TraesCS5D02G387900	TaSnRK3.54	457663678	457665461
TraesCS5A02G377900	TaSnRK3.55	575594327	575595945
TraesCS3A02G446800	TaSnRK3.56	686863179	686864625
TraesCS3D02G439400	TaSnRK3.57	549704928	549706386
TraesCS3B02G482200	TaSnRK3.58	729414682	729415980
TraesCS5A02G057400	TaSnRK3.59	55018462	55019763
TraesCS5D02G068700	TaSnRK3.60	65753632	65755248
TraesCS5B02G059300	TaSnRK3.61	65277989	65279643
TraesCS3B02G225800	TaSnRK3.62	312148349	312189729
TraesCS3A02G200900	TaSnRK3.63	333305453	333328967
TraesCS3D02G203000	TaSnRK3.64	250914921	250933264
TraesCS7D02G374400	TaSnRK3.65	484724524	484730731
TraesCS7A02G377600	TaSnRK3.66	553036442	553043512
TraesCS7B02G279300	TaSnRK3.67	511928111	511934290
TraesCS2B02G271700	TaSnRK3.68	373301321	373305756
TraesCS2A02G251800	TaSnRK3.69	382807166	382811070
TraesCS2D02G252600	TaSnRK3.70	304640756	304644667
TraesCS4D02G316500	TaSnRK3.71	481614587	481618842
TraesCS4B02G319900	TaSnRK3.72	611018334	611022561
TraesCS4A02G187300	TaSnRK3.73	466570368	466575861
TraesCS4D02G126200	TaSnRK3.74	110111694	110117091
TraesCS4B02G131000	TaSnRK3.75	171608536	171613538
TraesCS2A02G098300	TaSnRK3.76	51582227	51590696
TraesCS2B02G114000	TaSnRK3.77	77173187	77177473
TraesCS2D02G097700	TaSnRK3.78	49879249	49884545
TraesCS4D02G179700	TaSnRK3.79	312791129	312796052
TraesCS4A02G126800	TaSnRK3.80	163825377	163830254
TraesCS4B02G178100	TaSnRK3.81	389464002	389467714
TraesCS6B02G179100	TaSnRK3.82	199073117	199076148
TraesCS6D02G141000	TaSnRK3.83	110745298	110748354
TraesCS6A02G151000	TaSnRK3.84	135053305	135067604
TraesCS2A02G150600	TaSnRK3.85	98139145	98144205
TraesCS2B02G175800	TaSnRK3.86	150712800	150717716
TraesCS2D02G155700	TaSnRK3.87	99134815	99139724
TraesCS1A02G080700	TaSnRK3.88	63741495	63747947
TraesCS1D02G082600	TaSnRK3.89	64881077	64885760
TraesCS1B02G098700	TaSnRK3.90	105257295	105261808
TraesCS1D02G082200	TaSnRK3.91	64138723	64142375
TraesCS1A02G080500	TaSnRK3.92	63327891	63331958
TraesCS1A02G080600	TaSnRK3.93	63475812	63481063
TraesCS1B02G098600	TaSnRK3.94	105107670	105111654
TraesCS1D02G082500	TaSnRK3.95	64417145	64421396
