# Supplementary material for: Genome-wide identification and expression analysis of sucrose nonfermenting-1-related protein kinase (SnRK) genes in Triticum aestivum in response to abiotic stress
Source: Sci Rep. 2021 Nov 18;11:22477. doi: 10.1038/s41598-021-99639-5 (PMC8602265; doi:10.1038/s41598-021-99639-5)
Supplement: Supplementary file 2 — Supplementary Table S2. [file 41598_2021_99639_MOESM2_ESM.xlsx]

## Sheet: Sheet1
Table S2. Detailed information for the 10 motifs in the SnRK proteins of T.aestivum.
Motif	Length	Best possible match	function
1	29	FQQLISAVDYCHSRGVYHRDLKPENLLLD	(i) Protein kinase (ii) Protein tyrosine and threonine kinase
2	29	YDGAKADVWSCGVILYVLLAGYLPFEDDN	(i) Protein kinase (ii) Protein tyrosine and threonine kinase
3	21	DGLLHTTCGTPAYVAPEVLSK	Protein kinase
4	15	YELGRTJGRGTFGKV	Not found
5	15	JYLVMEYVKGGELFD	Protein kinase
6	26	REISIMRLLRHPNIVRLHEVMATKTK	(i) Protein kinase (ii) Protein tyrosine and threonine kinase
7	25	YRCPSWFSPEARRLJSRILDPBPAT	Not found
8	15	AGNLKVSDFGLSALS	Not found
9	29	AEIFEVAPSLHVVELKKTNGDTLEYQKFC	Kinase associated domain1
10	15	RITIAEIKEHPWFKK	Not found
