# Supplementary material for: Genome-wide identification and expression analysis of sucrose nonfermenting-1-related protein kinase (SnRK) genes in Triticum aestivum in response to abiotic stress
Source: Sci Rep. 2021 Nov 18;11:22477. doi: 10.1038/s41598-021-99639-5 (PMC8602265; doi:10.1038/s41598-021-99639-5)
Supplement: Supplementary file 3 — Supplementary Table S3. [file 41598_2021_99639_MOESM3_ESM.xlsx]

## Sheet: H.v
Table S 3. orthologous and paralogous genes of wheat with inter and intra-species.
		identical	e-value	bit-score
TraesCS1A02G080600	HORVU1Hr1G017240	94	0	2167
TraesCS1A02G121700	HORVU1Hr1G027770	98	0	1884
TraesCS1A02G153400	HORVU1Hr1G040850	95	0	2739
TraesCS1A02G299600	HORVU1Hr1G070100	92	0	2026
TraesCS1A02G330500	HORVU1Hr1G077430	98	0	1524
TraesCS1A02G275400	HORVU1Hr1G074060	90	0	3692
TraesCS1A02G215900	HORVU1Hr1G055340	96	0	1698
TraesCS1A02G080700	HORVU1Hr1G017380	95	0	2250
TraesCS1A02G350500	HORVU1Hr1G081310	96	0	2523
TraesCS1A02G333800	HORVU1Hr1G076910	96	0	2494
TraesCS1A02G415300	HORVU1Hr1G090940	96	0	3005
TraesCS2A02G107000	HORVU2Hr1G018260	94	0	979
TraesCS2A02G150600	HORVU2Hr1G027080	96	0	1432
TraesCS2A02G098300	HORVU2Hr1G016750	95	0	2050
TraesCS2A02G106500	HORVU2Hr1G018340	93	0	1925
TraesCS2A02G104500	HORVU2Hr1G017630	96	0	2438
TraesCS2A02G095300	HORVU2Hr1G015930	96	0	6623
TraesCS2B02G521800	HORVU2Hr1G110230	95	0	1620
TraesCS3D02G339800	HORVU3Hr1G081420	95	0	2412
TraesCS3D02G282800	HORVU3Hr1G069190	96	0	1718
TraesCS3D02G295900	HORVU3Hr1G073110	95	0	2324
TraesCS2A02G536100	HORVU2Hr1G117610	92	0	1829
TraesCS2A02G163800	HORVU2Hr1G029900	96	0	1066
TraesCS3B02G413800	HORVU3Hr1G082690	95	0	1759
TraesCS3A02G110400	HORVU3Hr1G020020	97	0	2795
TraesCS3B02G153800	HORVU3Hr1G025810	96	0	2534
TraesCS3B02G545300	HORVU4Hr1G056610	90	0	1718
TraesCS4A02G134300	HORVU4Hr1G050660	96	0	2390
TraesCS3A02G446800	HORVU5Hr1G014200	89	0	1602
TraesCS3A02G135500	HORVU3Hr1G029350	96	0	2300
TraesCS3D02G296000	HORVU3Hr1G073100	94	0	1652
TraesCS2A02G566700	HORVU2Hr1G125950	95	0	1788
TraesCS4A02G126800	HORVU4Hr1G052200	96	0	1099
TraesCS2A02G251800	HORVU2Hr1G060350	97	0	2350
TraesCS2D02G302500	HORVU2Hr1G075470	97	0	1823
TraesCS3B02G544400	HORVU3Hr1G107970	90	0	817
TraesCS7A02G377600	HORVU7Hr1G090260	90	0	1779
TraesCS4D02G126200	HORVU4Hr1G026300	96	0	1362
TraesCS4B02G079300	HORVU4Hr1G013540	96	0	1801
TraesCS6B02G006000	HORVU6Hr1G025940	79	0	710
TraesCS4B02G115400	HORVU4Hr1G021090	94	0	2047
TraesCS5A02G069500	HORVU5Hr1G018340	96	0	1764
TraesCS4A02G194800	HORVU4Hr1G022630	96	0	2178
TraesCS5D02G144800	HORVU5Hr1G046880	95	0	1343
TraesCS5A02G225200	HORVU5Hr1G065350	96	0	2244
TraesCS5D02G411900	HORVU5Hr1G097630	97	0	1879
TraesCS4D02G316500	HORVU4Hr1G083080	96	0	2217
TraesCS5B02G381500	HORVU5Hr1G093660	96	0	2161
TraesCS5D02G060900	HORVU5Hr1G011940	95	0	2723
TraesCS6D02G124200	HORVU0Hr1G015380	95	0	2174
TraesCS4B02G347200	HORVU4Hr1G084840	94	0	2542
TraesCS5B02G223900	HORVU5Hr1G065370	97	0	2329
TraesCS5B02G243700	HORVU5Hr1G069710	96	0	2255
TraesCS7A02G352200	HORVU7Hr1G089510	94	0	1934
TraesCS6B02G179100	HORVU6Hr1G030150	95	0	2085
TraesCS7D02G474700	HORVU7Hr1G109640	94	0	1967
TraesCS7D02G525100	HORVU7Hr1G118150	90	0	1247
		94.5614

## Sheet: T.urar
		identical	e-value	bit-score
TraesCS1A02G080600	TRIUR3_33000-T1	99	0	2571
TraesCS1A02G121700	TRIUR3_16434-T1	84	0	893
TraesCS1A02G153400	TRIUR3_10606-T1	100	0	2023
TraesCS1A02G299600	TRIUR3_08888-T1	99	0	1421
TraesCS1A02G330500	TRIUR3_23506-T1	99	0	1312
TraesCS1A02G275400	TRIUR3_34946-T1	99	0	3941
TraesCS1A02G215900	TRIUR3_31197-T1	99	0	704
TraesCS1A02G350500	TRIUR3_30248-T1	81	0	1160
TraesCS1A02G333800	TRIUR3_14723-T1	99	0	1157
TraesCS1A02G415300	TRIUR3_01866-T1	100	0	2743
TraesCS2A02G107000	TRIUR3_28204-T1	100	0	1190
TraesCS2A02G150600	TRIUR3_10443-T1	99	0	1482
TraesCS2A02G098300	TRIUR3_01437-T1	96	0	1993
TraesCS2A02G106500	TRIUR3_13400-T1	99	0	1683
TraesCS2A02G104500	TRIUR3_06815-T1	99	0	917
TraesCS2A02G095300	TRIUR3_15897-T1	99	0	4680
TraesCS2B02G521800	TRIUR3_03945-T1	95	0	1642
TraesCS3D02G339800	TRIUR3_20304-T1	97	0	2571
TraesCS3D02G295900	TRIUR3_18266-T1	98	0	1842
TraesCS2A02G536100	TRIUR3_04384-T1	99	0	1079
TraesCS3B02G413800	TRIUR3_02214-T1	82	0	800
TraesCS3B02G153800	TRIUR3_09040-T1	96	0	1254
TraesCS3B02G545300	TRIUR3_32385-T1	90	0	1707
TraesCS4A02G134300	TRIUR3_34731-T1	97	0	2412
TraesCS3A02G446800	TRIUR3_06161-T1	99	0	1328
TraesCS3A02G135500	TRIUR3_11902-T1	99	0	2571
TraesCS3D02G296000	TRIUR3_18267-T1	95	0	1210
TraesCS2A02G566700	TRIUR3_18945-T1	98	0	1495
TraesCS4A02G126800	TRIUR3_07173-T1	100	0	1162
TraesCS2A02G251800	TRIUR3_34447-T1	99	0	2471
TraesCS2D02G302500	TRIUR3_30613-T1	98	0	1857
TraesCS3B02G544400	TRIUR3_16944-T1	90	0	811
TraesCS3A02G381100	TRIUR3_24695-T1	99	0	809
TraesCS5B02G059300	TRIUR3_15471-T1	97	0	1195
TraesCS7A02G377600	TRIUR3_24707-T1	99	0	1059
TraesCS4D02G126200	TRIUR3_12252-T1	99	0	1483
TraesCS4B02G079300	TRIUR3_14892-T1	98	0	1042
TraesCS6B02G006000	TRIUR3_29157-T1	77	6.3e-111	405
TraesCS4B02G115400	TRIUR3_30520-T1	96	0	1921
TraesCS5A02G069500	TRIUR3_09218-T1	98	0	1927
TraesCS4A02G194800	TRIUR3_33581-T1	99	0	2438
TraesCS5D02G411900	TRIUR3_30393-T1	98	0	1452
TraesCS4D02G316500	TRIUR3_31842-T1	98	0	2001
TraesCS5B02G025000	TRIUR3_31838-T1	97	0	3491
TraesCS5B02G381500	TRIUR3_01370-T1	97	0	1216
TraesCS4A02G136500	TRIUR3_22600-T1	99	0	2403
TraesCS5D02G060900	TRIUR3_12941-T1	98	0	1831
TraesCS5B02G223900	TRIUR3_26814-T1	97	0	931
TraesCS5B02G243700	TRIUR3_27437-T1	97	0	1048
TraesCS7A02G352200	TRIUR3_27512-T1	99	0	1271
TraesCS6B02G179100	TRIUR3_20664-T1	93	0	856
TraesCS7D02G474700	TRIUR3_24474-T1	95	0	2061
TraesCS7D02G525100	TRIUR3_12022-T1	95	3.8e-134	481
		96.3774

## Sheet: A.t
Gene stable ID	Transcript stable ID	Arabidopsis thaliana gene stable ID	Arabidopsis thaliana protein or transcript stable ID	Arabidopsis thaliana homology type
TraesCS6A02G151000	TraesCS6A02G151000.1	AT5G57565	AT5G57565.4	ortholog_one2many
TraesCS6D02G141000	TraesCS6D02G141000.1	AT5G57565	AT5G57565.4	ortholog_one2many
TraesCS6B02G179100	TraesCS6B02G179100.1	AT5G57565	AT5G57565.4	ortholog_one2many
TraesCS6B02G006000	TraesCS6B02G006000.3	AT5G01810	AT5G01810.1	ortholog_many2many
TraesCS4B02G347200	TraesCS4B02G347200.2	AT3G61960	AT3G61960.1	ortholog_one2one
TraesCS2A02G106500	TraesCS2A02G106500.1	AT4G14580	AT4G14580.1	ortholog_one2many
TraesCS2B02G124100	TraesCS2B02G124100.1	AT4G14580	AT4G14580.1	ortholog_one2many
TraesCS2D02G537400	TraesCS2D02G537400.1	AT4G14580	AT4G14580.1	ortholog_one2many
TraesCS2B02G566800	TraesCS2B02G566800.1	AT4G14580	AT4G14580.1	ortholog_one2many
TraesCS2D02G537600	TraesCS2D02G537600.1	AT4G14580	AT4G14580.1	ortholog_one2many
TraesCS2A02G536100	TraesCS2A02G536100.1	AT4G14580	AT4G14580.1	ortholog_one2many
TraesCS2A02G150600	TraesCS2A02G150600.2	AT5G21222	AT5G21222.2	ortholog_one2one
TraesCS2B02G175800	TraesCS2B02G175800.1	AT5G21222	AT5G21222.2	ortholog_one2one
TraesCS2D02G155700	TraesCS2D02G155700.1	AT5G21222	AT5G21222.2	ortholog_one2one
TraesCS4D02G342200	TraesCS4D02G342200.1	AT3G61960	AT3G61960.1	ortholog_one2one
TraesCS5A02G515900	TraesCS5A02G515900.1	AT3G61960	AT3G61960.1	ortholog_one2one
TraesCS7B02G275800	TraesCS7B02G275800.1	AT2G34180	AT2G34180.1	ortholog_one2many
TraesCS7A02G352200	TraesCS7A02G352200.1	AT2G34180	AT2G34180.1	ortholog_one2many
TraesCS1A02G275400	TraesCS1A02G275400.1	AT3G44200	AT3G44200.1	ortholog_one2one
TraesCS1B02G284600	TraesCS1B02G284600.1	AT3G44200	AT3G44200.1	ortholog_one2one
TraesCS1D02G275000	TraesCS1D02G275000.1	AT3G44200	AT3G44200.1	ortholog_one2one
TraesCS3B02G482200	TraesCS3B02G482200.1	AT3G23000	AT3G23000.1	ortholog_one2many
TraesCS3A02G446800	TraesCS3A02G446800.1	AT3G23000	AT3G23000.1	ortholog_one2many
TraesCS3D02G439400	TraesCS3D02G439400.1	AT3G23000	AT3G23000.1	ortholog_one2many
TraesCS5A02G377900	TraesCS5A02G377900.1	AT3G23000	AT3G23000.1	ortholog_one2many
TraesCS5D02G387900	TraesCS5D02G387900.1	AT3G23000	AT3G23000.1	ortholog_one2many
TraesCS5B02G381500	TraesCS5B02G381500.1	AT3G23000	AT3G23000.1	ortholog_one2many
TraesCS3B02G377800	TraesCS3B02G377800.1	AT5G01810	AT5G01810.1	ortholog_many2many
TraesCS5D02G068700	TraesCS5D02G068700.1	AT3G23000	AT3G23000.1	ortholog_one2many
TraesCS5B02G059300	TraesCS5B02G059300.1	AT3G23000	AT3G23000.1	ortholog_one2many
TraesCS3D02G339800	TraesCS3D02G339800.1	AT5G01810	AT5G01810.1	ortholog_many2many
TraesCS5A02G057400	TraesCS5A02G057400.1	AT3G23000	AT3G23000.1	ortholog_one2many
TraesCS3A02G346100	TraesCS3A02G346100.1	AT5G01810	AT5G01810.1	ortholog_many2many
TraesCS1B02G309400	TraesCS1B02G309400.1	AT5G01810	AT5G01810.1	ortholog_many2many
TraesCS1D02G298500	TraesCS1D02G298500.1	AT5G01810	AT5G01810.1	ortholog_many2many
TraesCS6B02G163100	TraesCS6B02G163100.1	AT5G01810	AT5G01810.1	ortholog_many2many
TraesCS2A02G095300	TraesCS2A02G095300.1	AT1G50240	AT1G50240.2	ortholog_one2one
TraesCS2B02G110500	TraesCS2B02G110500.1	AT1G50240	AT1G50240.2	ortholog_one2one
TraesCS1A02G299600	TraesCS1A02G299600.1	AT5G01810	AT5G01810.1	ortholog_many2many
TraesCS2D02G093700	TraesCS2D02G093700.1	AT1G50240	AT1G50240.2	ortholog_one2one
TraesCS6D02G124200	TraesCS6D02G124200.1	AT5G01810	AT5G01810.1	ortholog_many2many
TraesCS6A02G135100	TraesCS6A02G135100.1	AT5G01810	AT5G01810.1	ortholog_many2many
TraesCS1D02G082500	TraesCS1D02G082500.1	AT1G48260	AT1G48260.1	ortholog_many2many
TraesCS1A02G080700	TraesCS1A02G080700.1	AT1G48260	AT1G48260.1	ortholog_many2many
TraesCS5A02G025700	TraesCS5A02G025700.1	AT5G62310	AT5G62310.1	ortholog_one2one
TraesCS5B02G025000	TraesCS5B02G025000.2	AT5G62310	AT5G62310.1	ortholog_one2one
TraesCS5D02G033500	TraesCS5D02G033500.1	AT5G62310	AT5G62310.1	ortholog_one2one
TraesCS3A02G135700	TraesCS3A02G135700.1	AT5G45810	AT5G45810.1	ortholog_many2many
TraesCS1D02G082200	TraesCS1D02G082200.1	AT1G48260	AT1G48260.1	ortholog_many2many
TraesCS1B02G098600	TraesCS1B02G098600.1	AT1G48260	AT1G48260.1	ortholog_many2many
TraesCS5A02G225300	TraesCS5A02G225300.1	AT2G25090	AT2G25090.1	ortholog_one2many
TraesCS5B02G223900	TraesCS5B02G223900.1	AT2G25090	AT2G25090.1	ortholog_one2many
TraesCS1A02G080500	TraesCS1A02G080500.1	AT1G48260	AT1G48260.1	ortholog_many2many
TraesCS1A02G080600	TraesCS1A02G080600.1	AT1G48260	AT1G48260.1	ortholog_many2many
TraesCS5D02G232600	TraesCS5D02G232600.1	AT2G25090	AT2G25090.1	ortholog_one2many
TraesCS3B02G153800	TraesCS3B02G153800.1	AT5G45810	AT5G45810.1	ortholog_many2many
TraesCS1D02G082600	TraesCS1D02G082600.2	AT1G48260	AT1G48260.1	ortholog_many2many
TraesCS3D02G296000	TraesCS3D02G296000.1	AT5G45810	AT5G45810.1	ortholog_many2many
TraesCS3D02G136700	TraesCS3D02G136700.1	AT5G45810	AT5G45810.1	ortholog_many2many
TraesCS1B02G098700	TraesCS1B02G098700.2	AT1G48260	AT1G48260.1	ortholog_many2many
TraesCS4D02G118500	TraesCS4D02G118500.1	AT5G01810	AT5G01810.1	ortholog_many2many
TraesCS4A02G194800	TraesCS4A02G194800.1	AT5G01810	AT5G01810.1	ortholog_many2many
TraesCS5B02G243700	TraesCS5B02G243700.1	AT1G12680	AT1G12680.1	ortholog_one2one
TraesCS4B02G120400	TraesCS4B02G120400.1	AT5G01810	AT5G01810.1	ortholog_many2many
TraesCS5A02G246700	TraesCS5A02G246700.1	AT1G12680	AT1G12680.1	ortholog_one2one
TraesCS5B02G146500	TraesCS5B02G146500.1	AT5G01810	AT5G01810.1	ortholog_many2many
TraesCS5D02G144800	TraesCS5D02G144800.1	AT5G01810	AT5G01810.1	ortholog_many2many
TraesCS5A02G148000	TraesCS5A02G148000.1	AT5G01810	AT5G01810.1	ortholog_many2many
TraesCS4A02G136500	TraesCS4A02G136500.2	AT5G01810	AT5G01810.1	ortholog_many2many
TraesCS3D02G491900	TraesCS3D02G491900.1	AT3G29160	AT3G29160.1	ortholog_many2many
TraesCS4D02G170700	TraesCS4D02G170700.1	AT5G01810	AT5G01810.1	ortholog_many2many
TraesCS2A02G104500	TraesCS2A02G104500.1	AT3G08730	AT3G08730.2	ortholog_one2one
TraesCS2D02G104200	TraesCS2D02G104200.2	AT3G08730	AT3G08730.2	ortholog_one2one
TraesCS2B02G123900	TraesCS2B02G123900.1	AT5G01810	AT5G01810.1	ortholog_many2many
TraesCS3B02G330600	TraesCS3B02G330600.1	AT5G45810	AT5G45810.1	ortholog_many2many
TraesCS3A02G305900	TraesCS3A02G305900.1	AT5G45810	AT5G45810.1	ortholog_many2many
TraesCS1A02G333800	TraesCS1A02G333800.1	AT5G45810	AT5G45810.1	ortholog_many2many
TraesCS1B02G347100	TraesCS1B02G347100.1	AT5G45810	AT5G45810.1	ortholog_many2many
TraesCS7D02G525100	TraesCS7D02G525100.1	AT3G50500	AT3G50500.2	ortholog_many2many
TraesCS5A02G225200	TraesCS5A02G225200.1	AT4G30960	AT4G30960.1	ortholog_one2many
TraesCS5B02G223800	TraesCS5B02G223800.1	AT4G30960	AT4G30960.1	ortholog_one2many
TraesCS3A02G135500	TraesCS3A02G135500.1	AT5G45820	AT5G45820.1	ortholog_one2one
TraesCS4D02G113100	TraesCS4D02G113100.1	AT4G30960	AT4G30960.1	ortholog_one2many
TraesCS3B02G169300	TraesCS3B02G169300.1	AT5G45820	AT5G45820.1	ortholog_one2one
TraesCS5D02G252900	TraesCS5D02G252900.1	AT1G12680	AT1G12680.1	ortholog_one2one
TraesCS4A02G200000	TraesCS4A02G200000.1	AT4G30960	AT4G30960.1	ortholog_one2many
TraesCS3D02G151500	TraesCS3D02G151500.1	AT5G45820	AT5G45820.1	ortholog_one2one
TraesCS4B02G115400	TraesCS4B02G115400.1	AT4G30960	AT4G30960.1	ortholog_one2many
TraesCS5D02G232500	TraesCS5D02G232500.1	AT4G30960	AT4G30960.1	ortholog_one2many
TraesCS2A02G107000	TraesCS2A02G107000.1	AT5G01810	AT5G01810.1	ortholog_many2many
TraesCS4A02G134300	TraesCS4A02G134300.2	AT3G08720	AT3G08720.2	ortholog_one2one
TraesCS4B02G170700	TraesCS4B02G170700.1	AT3G08720	AT3G08720.2	ortholog_one2many
TraesCS4D02G172700	TraesCS4D02G172700.1	AT3G08720	AT3G08720.2	ortholog_one2one
TraesCS1A02G121700	TraesCS1A02G121700.3	AT2G19400	AT2G19400.1	ortholog_many2many
TraesCS1B02G140900	TraesCS1B02G140900.1	AT2G19400	AT2G19400.1	ortholog_many2many
TraesCS1D02G122500	TraesCS1D02G122500.4	AT2G19400	AT2G19400.1	ortholog_many2many
TraesCS5B02G055000	TraesCS5B02G055000.1	AT1G30640	AT1G30640.2	ortholog_one2many
TraesCS5D02G060900	TraesCS5D02G060900.1	AT1G30640	AT1G30640.2	ortholog_one2many
TraesCS2A02G098300	TraesCS2A02G098300.1	AT2G26980	AT2G26980.4	ortholog_many2many
TraesCS5A02G050100	TraesCS5A02G050100.1	AT1G30640	AT1G30640.2	ortholog_one2many
TraesCS2B02G114000	TraesCS2B02G114000.1	AT2G26980	AT2G26980.4	ortholog_many2many
TraesCS3A02G110400	TraesCS3A02G110400.1	AT2G19400	AT2G19400.1	ortholog_many2many
TraesCS3B02G544300	TraesCS3B02G544300.1	AT3G29160	AT3G29160.1	ortholog_many2many
TraesCS3D02G112400	TraesCS3D02G112400.1	AT2G19400	AT2G19400.1	ortholog_many2many
TraesCS2D02G097700	TraesCS2D02G097700.1	AT2G26980	AT2G26980.4	ortholog_many2many
TraesCS3B02G129500	TraesCS3B02G129500.1	AT2G19400	AT2G19400.1	ortholog_many2many
TraesCS7D02G474700	TraesCS7D02G474700.1	AT4G31170	AT4G31170.5	ortholog_many2many
TraesCS3B02G544400	TraesCS3B02G544400.2	AT3G29160	AT3G29160.1	ortholog_many2many
TraesCS1A02G330500	TraesCS1A02G330500.1	AT1G30640	AT1G30640.2	ortholog_one2many
TraesCS3B02G544700	TraesCS3B02G544700.1	AT3G29160	AT3G29160.1	ortholog_many2many
TraesCS1B02G344100	TraesCS1B02G344100.3	AT1G30640	AT1G30640.2	ortholog_one2many
TraesCS1D02G332900	TraesCS1D02G332900.1	AT1G30640	AT1G30640.2	ortholog_one2many
TraesCS3B02G545300	TraesCS3B02G545300.1	AT3G29160	AT3G29160.1	ortholog_many2many
TraesCS4A02G126800	TraesCS4A02G126800.3	AT2G26980	AT2G26980.4	ortholog_many2many
TraesCS2B02G189600	TraesCS2B02G189600.1	AT4G40010	AT4G40010.1	ortholog_one2many
TraesCS4B02G178100	TraesCS4B02G178100.1	AT2G26980	AT2G26980.4	ortholog_many2many
TraesCS4D02G179700	TraesCS4D02G179700.2	AT2G26980	AT2G26980.4	ortholog_many2many
TraesCS2A02G163800	TraesCS2A02G163800.3	AT4G40010	AT4G40010.1	ortholog_one2many
TraesCS2B02G630000	TraesCS2B02G630000.1	AT1G60940	AT1G60940.1	ortholog_many2many
TraesCS1A02G153400	TraesCS1A02G153400.1	AT1G03920	AT1G03920.1	ortholog_one2many
TraesCS1D02G151900	TraesCS1D02G151900.1	AT1G03920	AT1G03920.1	ortholog_one2many
TraesCS1B02G171500	TraesCS1B02G171500.1	AT1G03920	AT1G03920.1	ortholog_one2many
TraesCS7B02G279300	TraesCS7B02G279300.1	AT5G35410	AT5G35410.1	ortholog_one2one
TraesCS7D02G374400	TraesCS7D02G374400.2	AT5G35410	AT5G35410.1	ortholog_one2one
TraesCS2A02G566700	TraesCS2A02G566700.1	AT1G60940	AT1G60940.1	ortholog_many2many
TraesCS2D02G577000	TraesCS2D02G577000.1	AT1G60940	AT1G60940.1	ortholog_many2many
TraesCS7A02G377600	TraesCS7A02G377600.1	AT5G35410	AT5G35410.1	ortholog_one2one
TraesCS4B02G195900	TraesCS4B02G195900.1	AT3G29160	AT3G29160.1	ortholog_many2many
TraesCS2D02G170700	TraesCS2D02G170700.2	AT4G40010	AT4G40010.1	ortholog_one2many
TraesCS4A02G108800	TraesCS4A02G108800.1	AT3G29160	AT3G29160.1	ortholog_many2many
TraesCS4D02G196100	TraesCS4D02G196100.1	AT3G29160	AT3G29160.1	ortholog_many2many
TraesCS2D02G493700	TraesCS2D02G493700.1	AT4G40010	AT4G40010.1	ortholog_one2many
TraesCS2B02G521800	TraesCS2B02G521800.1	AT4G40010	AT4G40010.1	ortholog_one2many
TraesCS2A02G493800	TraesCS2A02G493800.1	AT4G40010	AT4G40010.1	ortholog_one2many
TraesCS3A02G200900	TraesCS3A02G200900.1	AT4G24400	AT4G24400.1	ortholog_one2one
TraesCS4D02G316500	TraesCS4D02G316500.1	AT1G01140	AT1G01140.3	ortholog_one2one
TraesCS3B02G225800	TraesCS3B02G225800.1	AT4G24400	AT4G24400.1	ortholog_one2one
TraesCS4B02G319900	TraesCS4B02G319900.1	AT1G01140	AT1G01140.3	ortholog_one2one
TraesCS3B02G316500	TraesCS3B02G316500.1	AT3G29160	AT3G29160.1	ortholog_many2many
TraesCS3D02G203000	TraesCS3D02G203000.2	AT4G24400	AT4G24400.1	ortholog_one2one
TraesCS3A02G282800	TraesCS3A02G282800.1	AT3G29160	AT3G29160.1	ortholog_many2many
TraesCS3D02G282800	TraesCS3D02G282800.2	AT3G29160	AT3G29160.1	ortholog_many2many
TraesCS5B02G075800	TraesCS5B02G075800.1	AT3G50500	AT3G50500.2	ortholog_many2many
TraesCS5D02G081700	TraesCS5D02G081700.1	AT3G50500	AT3G50500.2	ortholog_many2many
TraesCS5A02G069500	TraesCS5A02G069500.1	AT3G50500	AT3G50500.2	ortholog_many2many
TraesCS4B02G131000	TraesCS4B02G131000.1	AT5G21326	AT5G21326.1	ortholog_many2many
TraesCS4A02G187300	TraesCS4A02G187300.1	AT5G21326	AT5G21326.1	ortholog_many2many
TraesCS4D02G126200	TraesCS4D02G126200.1	AT5G21326	AT5G21326.1	ortholog_many2many
TraesCS1A02G350500	TraesCS1A02G350500.1	AT3G29160	AT3G29160.1	ortholog_many2many
TraesCS3A02G381100	TraesCS3A02G381100.1	AT1G60940	AT1G60940.1	ortholog_many2many
TraesCS3B02G413800	TraesCS3B02G413800.1	AT1G60940	AT1G60940.1	ortholog_many2many
TraesCS3D02G374300	TraesCS3D02G374300.1	AT1G60940	AT1G60940.1	ortholog_many2many
TraesCS1B02G364800	TraesCS1B02G364800.1	AT3G29160	AT3G29160.1	ortholog_many2many
TraesCS1D02G353300	TraesCS1D02G353300.1	AT3G29160	AT3G29160.1	ortholog_many2many
TraesCS2A02G251800	TraesCS2A02G251800.1	AT1G30270	AT1G30270.1	ortholog_one2one
TraesCS2B02G271700	TraesCS2B02G271700.1	AT1G30270	AT1G30270.1	ortholog_one2one
TraesCS5A02G401700	TraesCS5A02G401700.1	AT3G50500	AT3G50500.2	ortholog_many2many
TraesCS5B02G406400	TraesCS5B02G406400.1	AT3G50500	AT3G50500.2	ortholog_many2many
TraesCS5D02G411900	TraesCS5D02G411900.3	AT3G50500	AT3G50500.2	ortholog_many2many
TraesCS2D02G252600	TraesCS2D02G252600.1	AT1G30270	AT1G30270.1	ortholog_one2one
TraesCS2A02G303900	TraesCS2A02G303900.1	AT1G60940	AT1G60940.1	ortholog_many2many
TraesCS2B02G320500	TraesCS2B02G320500.1	AT1G60940	AT1G60940.1	ortholog_many2many
TraesCS2D02G302500	TraesCS2D02G302500.1	AT1G60940	AT1G60940.1	ortholog_many2many
TraesCS4A02G235600	TraesCS4A02G235600.1	AT3G50500	AT3G50500.2	ortholog_many2many
TraesCS4B02G079300	TraesCS4B02G079300.1	AT3G50500	AT3G50500.2	ortholog_many2many
TraesCS4D02G078100	TraesCS4D02G078100.2	AT3G50500	AT3G50500.2	ortholog_many2many

## Sheet:  A.tau
		identical	e-value	bit-score
TraesCS1A02G080600	AET1Gv20200100	95	0	2272
TraesCS1A02G121700	AET1Gv20300800	99	0	1936
TraesCS1A02G153400	AET1Gv20398100	97	0	2931
TraesCS1A02G299600	AET1Gv20713200	98	0	2532
TraesCS1A02G330500	AET1Gv20798400	99	0	1581
TraesCS1A02G080500	AET1Gv20198800	96	0	2302
TraesCS1A02G275400	AET1Gv20662500	97	0	4839
TraesCS1A02G215900	AET1Gv20544200	97	0	1751
TraesCS1A02G080700	AET1Gv20200200	95	0	2244
TraesCS1A02G350500	AET1Gv20845000	98	0	2643
TraesCS1A02G333800	AET1Gv20804800	98	0	2527
TraesCS1A02G415300	AET1Gv20987400	98	0	3038
TraesCS2A02G107000	AET2Gv20217000	96	0	1057
TraesCS2A02G150600	AET2Gv20309300	98	0	1504
TraesCS2A02G098300	AET2Gv20196400	95	0	1929
TraesCS2A02G106500	AET2Gv20217400	97	0	1585
TraesCS2A02G104500	AET2Gv20210800	98	0	2549
TraesCS2A02G095300	AET2Gv20186800	97	0	6850
TraesCS2B02G521800	AET2Gv21087000	95	0	1620
TraesCS3D02G203000	AET3Gv20480300	99	0	1413
TraesCS3D02G339800	AET3Gv20782300	100	0	2815
TraesCS3D02G282800	AET3Gv20672700	99	0	1934
TraesCS3D02G295900	AET3Gv20699600	99	0	2638
TraesCS2A02G536100	AET2Gv21177500	95	0	2100
TraesCS2A02G163800	AET2Gv20339600	98	0	1144
TraesCS3B02G413800	AET3Gv20849300	98	0	1906
TraesCS3A02G110400	AET3Gv20242300	98	0	2900
TraesCS3B02G153800	AET3Gv20294700	97	0	2689
TraesCS3B02G545300	AET3Gv21136800	97	0	2239
TraesCS4A02G134300	AET4Gv20453300	98	0	2540
TraesCS3A02G446800	AET3Gv20989000	98	0	2272
TraesCS4A02G108800	AET4Gv20506900	99	0	2754
TraesCS3A02G135500	AET3Gv20324200	97	0	2377
TraesCS3B02G544300	AET3Gv21136500	96	0	2294
TraesCS3D02G296000	AET3Gv20699700	100	0	1812
TraesCS2A02G566700	AET2Gv21287400	97	0	2001
TraesCS4A02G126800	AET4Gv20467600	97	0	1127
TraesCS2A02G251800	AET2Gv20569300	98	0	2440
TraesCS2D02G302500	AET2Gv20687800	100	0	1984
TraesCS2D02G537600	AET2Gv21177700	100	0	2405
TraesCS5B02G059300	AET5Gv20168600	98	0	2257
TraesCS7A02G377600	AET7Gv20925700	97	0	2272
TraesCS4D02G126200	AET4Gv20270100	100	0	1528
TraesCS4B02G079300	AET4Gv20165300	97	0	1829
TraesCS6B02G006000	AET6Gv20350200	80	0	763
TraesCS4B02G115400	AET4Gv20242700	97	0	2289
TraesCS5A02G069500	AET5Gv20196700	97	0	1797
TraesCS4A02G194800	AET4Gv20254900	98	0	2361
TraesCS5D02G144800	AET5Gv20381700	99	0	1555
TraesCS5A02G225200	AET5Gv20544100	98	0	2322
TraesCS5D02G411900	AET5Gv20928200	99	0	2028
TraesCS4D02G316500	AET4Gv20759200	99	0	2466
TraesCS5B02G025000	AET5Gv20089200	98	0	5120
TraesCS5B02G381500	AET5Gv20883200	98	0	2283
TraesCS4A02G136500	AET4Gv20448300	98	0	2270
TraesCS5D02G060900	AET5Gv20151000	100	0	3097
TraesCS6D02G124200	AET6Gv20350400	99	0	2555
TraesCS4B02G347200	AET4Gv20810100	98	0	2902
TraesCS5B02G223900	AET5Gv20544200	98	0	2372
TraesCS5B02G243700	AET5Gv20581400	97	0	2338
TraesCS7A02G352200	AET7Gv20917600	96	0	2049
TraesCS6B02G179100	AET6Gv20388600	94	0	2001
TraesCS7D02G474700	AET7Gv21189400	99	0	2350
		97.4127

## Sheet:  T.dicco
		identical	e-value	bit-score
TraesCS1A02G080600	TRIDC1AG011290	99	0	2447
TraesCS1A02G121700	TRIDC1AG013150	99	0	1962
TraesCS1A02G153400	TRIDC1AG023240	99	0	2915
TraesCS1A02G299600	TRIDC1AG044430	99	0	2615
TraesCS1A02G330500	TRIDC1AG049080	100	0	1620
TraesCS1A02G275400	TRIDC1AG040890	99	0	5230
TraesCS1A02G215900	TRIDC1AG032610	99	0	1895
TraesCS1A02G080700	TRIDC1AG011310	99	0	2278
TraesCS1A02G350500	TRIDC1AG051710	99	0	2778
TraesCS1A02G333800	TRIDC1AG049570	99	0	2865
TraesCS1B02G284600	TRIDC1BG046540	99	0	5241
TraesCS1B02G140900	TRIDC1BG021280	99	0	2915
TraesCS1A02G415300	TRIDC1AG061100	98	0	2966
TraesCS1B02G171500	TRIDC1BG028160	99	0	3103
TraesCS1B02G098700	TRIDC1BG014090	99	0	1648
TraesCS1B02G309400	TRIDC1BG050310	99	0	2577
TraesCS1B02G229400	TRIDC1BG037950	100	0	1901
TraesCS1B02G098600	TRIDC1BG014080	99	0	2239
TraesCS1D02G332900	TRIDC1BG055850	99	0	2516
TraesCS2A02G107000	TRIDC2AG012840	100	0	1190
TraesCS2A02G150600	TRIDC2AG018940	99	0	1581
TraesCS1B02G347100	TRIDC1BG056290	99	0	2870
TraesCS2A02G098300	TRIDC2AG011410	99	0	2394
TraesCS2A02G106500	TRIDC2AG012790	99	0	2361
TraesCS2A02G104500	TRIDC2AG012420	100	0	2699
TraesCS2A02G095300	TRIDC2AG010980	99	0	7347
TraesCS2B02G521800	TRIDC2BG075290	98	0	1847
TraesCS3D02G203000	TRIDC3AG029370	99	0	1402
TraesCS3D02G339800	TRIDC3BG056120	97	0	2599
TraesCS3D02G282800	TRIDC3BG047280	99	0	1917
TraesCS3D02G295900	TRIDC3AG043780	97	0	2455
TraesCS2A02G536100	TRIDC2AG074950	99	0	2383
TraesCS2A02G163800	TRIDC2AG020700	100	0	1188
TraesCS3B02G413800	TRIDC3BG061270	100	0	1984
TraesCS3A02G110400	TRIDC3BG018140	97	0	2798
TraesCS3B02G153800	TRIDC3BG021770	99	0	2837
TraesCS2D02G155700	TRIDC2BG022760	98	0	2377
TraesCS3B02G545300	TRIDC3BG083620	92	2.6e-171	608
TraesCS4A02G134300	TRIDC4AG018850	99	0	2654
TraesCS3A02G446800	TRIDC3AG063210	99	0	2366
TraesCS4A02G108800	TRIDC4AG014990	99	0	1216
TraesCS3A02G135500	TRIDC3AG017810	100	0	2588
TraesCS3B02G544300	TRIDC3AG069740	95	0	1044
TraesCS3D02G296000	TRIDC3BG049770	98	0	1707
TraesCS2A02G566700	TRIDC2AG081240	97	0	1687
TraesCS2D02G097700	TRIDC2BG014010	96	0	2222
TraesCS4A02G126800	TRIDC4AG017560	100	0	1210
TraesCS2B02G189600	TRIDC2BG024600	100	0	1186
TraesCS2A02G251800	TRIDC2AG032990	100	0	2560
TraesCS2D02G252600	TRIDC2BG039280	98	0	2405
TraesCS2B02G123900	TRIDC2BG015670	99	0	2494
TraesCS3A02G282800	TRIDC3AG041830	99	0	2787
TraesCS3A02G135700	TRIDC3AG017780	100	0	2848
TraesCS3A02G346100	TRIDC3AG049880	99	0	2809
TraesCS2D02G104200	TRIDC2BG015190	98	0	2582
TraesCS2D02G493700	TRIDC2AG069670	97	0	1762
TraesCS2B02G567900	TRIDC2BG082140	99	0	1757
TraesCS3D02G151500	TRIDC3BG024140	98	0	2433
TraesCS2D02G093700	TRIDC2BG013430	98	0	7081
TraesCS3D02G374300	TRIDC3AG054690	98	0	1917
TraesCS3B02G482200	TRIDC3BG070920	100	0	2399
TraesCS2B02G566800	TRIDC2BG081980	99	0	2388
TraesCS3B02G544700	TRIDC3BG078840	100	0	1129
TraesCS4B02G170700	TRIDC4BG031020	99	0	2665
TraesCS5B02G059300	TRIDC5BG009780	99	0	2366
TraesCS7A02G377600	TRIDC7AG052710	99	0	2377
TraesCS4D02G126200	TRIDC4AG029940	99	0	1483
TraesCS5A02G057400	TRIDC5AG008850	99	0	2388
TraesCS4B02G079300	TRIDC4AG037120	97	0	1862
TraesCS6B02G006000	TRIDC3BG082620	71	9.6e-30	141
TraesCS4B02G115400	TRIDC4AG031880	97	0	2228
TraesCS5A02G069500	TRIDC5BG012340	96	0	1748
TraesCS4A02G194800	TRIDC4AG031070	99	0	2471
TraesCS4D02G078100	TRIDC4BG012280	95	0	859
TraesCS5D02G144800	TRIDC5BG026060	97	0	1445
TraesCS5A02G225200	TRIDC5AG036020	99	0	2444
TraesCS5D02G411900	TRIDC5BG062540	98	0	1906
TraesCS4B02G195900	TRIDC4BG035300	99	0	1005
TraesCS4D02G316500	TRIDC5AG070060	97	0	2302
TraesCS5B02G025000	TRIDC5AG003820	97	0	5345
TraesCS5B02G381500	TRIDC5BG059300	100	0	2394
TraesCS4A02G136500	TRIDC4AG019030	99	0	2403
TraesCS5A02G401700	TRIDC5AG058380	100	0	1984
TraesCS5D02G060900	TRIDC5BG009160	97	0	2787
TraesCS6D02G124200	TRIDC6AG018180	97	0	2512
TraesCS4B02G347200	TRIDC4BG058440	99	0	2976
TraesCS5D02G232500	TRIDC5BG037920	97	0	2036
TraesCS7D02G374400	TRIDC7BG045230	98	0	1921
TraesCS5B02G223900	TRIDC5BG037930	99	0	2471
TraesCS5B02G243700	TRIDC5BG040670	99	0	2084
TraesCS5A02G050100	TRIDC5AG007780	99	0	2909
TraesCS5A02G225300	TRIDC5AG036040	99	0	2471
TraesCS7A02G352200	TRIDC7AG049130	99	0	2287
TraesCS6B02G179100	TRIDC6BG026830	99	0	2433
TraesCS4B02G120400	TRIDC4BG018710	100	0	2466
TraesCS7B02G275800	TRIDC7BG044680	100	0	2820
TraesCS5A02G148000	TRIDC5AG024830	100	0	2433
TraesCS4B02G319900	TRIDC4BG053920	100	0	2460
TraesCS5A02G377900	TRIDC5AG055280	99	0	2388
TraesCS4B02G131000	TRIDC4BG020640	99	0	2427
TraesCS6B02G163100	TRIDC6BG024050	100	0	2726
TraesCS7D02G474700	TRIDC7BG061870	97	0	2206
		98.3333

## Sheet: O.s
		identical	e-value	bit-score
TraesCS1A02G080600	Os05t0136200-02	83	0	1181
TraesCS1A02G121700	Os01t0186700-01	85	0	1044
TraesCS1A02G153400	Os10t0476100-00	85	0	1605
TraesCS1A02G299600	Os05t0476350-00	83	0	736
TraesCS1A02G330500	Os05t0511400-01	89	0	1085
TraesCS1A02G275400	Os05t0440800-01	79	0	1452
TraesCS1A02G215900	Os10t0564500-01	85	0	1024
TraesCS1A02G350500	Os05t0530500-02	87	0	1722
TraesCS1A02G333800	Os05t0514200-01	85	0	1530
TraesCS1A02G415300	Os05t0576800-01	88	0	1668
TraesCS2A02G150600	Os07t0637000-01	83	0	806
TraesCS2A02G106500	Os07t0678300-01	83	0	1120
TraesCS2A02G104500	Os07t0680900-01	85	0	1264
TraesCS2A02G095300	Os12t0433500-01	85	0	2296
TraesCS2B02G521800	Os03t0390200-02	86	0	1110
TraesCS3D02G203000	Os01t0536000-01	91	0	1044
TraesCS3D02G339800	Os01t0824600-01	85	0	1443
TraesCS3D02G295900	Os01t0759200-01	84	0	1380
TraesCS2A02G536100	Os05t0334750-00	79	0	752
TraesCS2A02G163800	Os07t0622000-01	89	0	809
TraesCS3B02G413800	Os01t0869900-01	89	0	1387
TraesCS3B02G153800	Os01t0206300-00	86	0	1602
TraesCS3B02G545300	Os08t0484600-01	83	0	1175
TraesCS4A02G134300	Os03t0334000-02	86	0	1589
TraesCS3A02G446800	Os12t0603700-00	82	0	1018
TraesCS3A02G135500	Os01t0206700-03	87	0	1493
TraesCS2A02G566700	Os04t0691100-01	85	0	881
TraesCS2D02G097700	Os07t0687000-01	82	0	1088
TraesCS4A02G126800	Os03t0319400-01	88	0	771
TraesCS2A02G251800	Os07t0150700-01	88	0	1642
TraesCS2B02G123900	Os07t0678600-01	82	0	1158
TraesCS2D02G302500	Os04t0432000-02	90	0	1432
TraesCS3B02G330600	Os01t0759400-02	81	0	1170
TraesCS7A02G377600	Os06t0606000-01	87	0	1520
TraesCS4D02G126200	Os11t0134300-01	89	0	776
TraesCS4B02G079300	Os03t0610900-01	90	0	1421
TraesCS4B02G115400	Os08t0441100-01	85	0	894
TraesCS5A02G069500	Os12t0586100-01	86	0	1214
TraesCS4A02G194800	Os12t0113500-01	84	0	1280
TraesCS5D02G144800	Os11t0113700-01	84	0	837
TraesCS5A02G225200	Os09t0418500-00	86	0	1140
TraesCS5D02G411900	Os03t0764800-01	90	0	1445
TraesCS4D02G316500	Os03t0126800-00	87	0	1386
TraesCS5B02G025000	Os12t0621500-01	84	0	2931
TraesCS5B02G381500	Os03t0634400-01	88	0	1531
TraesCS4A02G136500	Os03t0339900-01	78	0	885
TraesCS5D02G060900	Os12t0290100-01	85	0	972
TraesCS6D02G124200	Os02t0161000-01	84	0	902
TraesCS5B02G223900	Os09t0418000-01	87	0	1482
TraesCS5B02G243700	Os09t0466900-02	84	0	1310
TraesCS6B02G179100	Os02t0178000-01	83	0	1142
TraesCS4D02G342200	Os03t0122000-02	79	0	706
TraesCS7D02G474700	Os06t0663400-02	84	0	1238
		85.1321

## Sheet: paralogous
Paralogous genes
TraesCS1A02G350500
TraesCS1B02G364800
TraesCS1D02G353300
TraesCS3D02G282800
TraesCS3A02G282800
TraesCS3B02G316500
TraesCS3B02G545300
TraesCS4D02G196100
TraesCS4B02G195900
TraesCS4A02G108800
TraesCS3B02G544400
TraesCS3B02G544300
TraesCS3B02G544700
TraesCS3D02G491900
TraesCS2D02G302500
TraesCS2B02G320500
TraesCS2A02G303900
TraesCS2B02G630000
TraesCS2A02G566700
TraesCS2D02G577000
TraesCS3B02G413800
TraesCS3A02G381100
TraesCS3D02G374300
TraesCS1A02G215900
TraesCS1D02G218200
TraesCS1B02G229400
TraesCS2A02G493800
TraesCS2D02G493700
TraesCS2B02G521800
TraesCS2D02G170700
TraesCS2A02G163800
TraesCS2B02G189600
TraesCS5D02G081700
TraesCS5B02G075800
TraesCS5A02G069500
TraesCS4A02G235600
TraesCS4D02G078100
TraesCS4B02G079300
TraesCS5B02G406400
TraesCS5A02G401700
TraesCS5D02G411900
TraesCS1A02G121700
TraesCS1D02G122500
TraesCS1B02G140900
TraesCS3D02G112400
TraesCS3A02G110400
TraesCS3B02G129500
TraesCS1A02G153400
TraesCS1D02G151900
TraesCS1B02G171500
TraesCS1A02G330500
TraesCS1D02G332900
TraesCS1B02G344100
TraesCS5B02G055000
TraesCS5D02G060900
TraesCS5A02G050100
TraesCS7D02G525100
TraesCS6D02G124200
TraesCS6A02G135100
TraesCS6B02G163100
TraesCS6B02G006000
TraesCS3A02G346100
TraesCS3B02G377800
TraesCS3D02G339800
TraesCS1B02G309400
TraesCS1A02G299600
TraesCS1D02G298500
TraesCS4A02G194800
TraesCS4D02G118500
TraesCS4B02G120400
TraesCS5B02G146500
TraesCS5D02G144800
TraesCS5A02G148000
TraesCS2A02G107000
TraesCS2B02G123900
TraesCS2D02G170700
TraesCS4A02G136500
TraesCS3A02G135500
TraesCS3B02G169300
TraesCS3D02G151500
TraesCS5A02G225200
TraesCS5B02G223800
TraesCS5D02G232500
TraesCS4A02G200000
TraesCS4D02G113100
TraesCS4B02G115400
TraesCS5A02G225300
TraesCS5B02G223900
TraesCS5D02G232600
TraesCS2A02G536100
TraesCS2D02G537400
TraesCS2D02G537600
TraesCS2B02G566800
TraesCS2A02G106500
TraesCS2B02G124100
TraesCS3B02G153800
TraesCS3D02G136700
TraesCS3A02G135700
TraesCS7A02G352200
TraesCS7B02G275800
TraesCS1A02G333800
TraesCS1B02G347100
TraesCS3A02G305900
TraesCS3B02G330600
TraesCS3D02G296000
TraesCS1A02G330500
TraesCS3D02G295900
TraesCS3A02G306000
TraesCS5B02G381500
TraesCS5D02G387900
TraesCS5A02G377900
TraesCS3A02G446800
TraesCS3D02G439400
TraesCS3B02G482200
TraesCS5A02G057400
TraesCS5D02G068700
TraesCS5B02G059300
TraesCS3B02G225800
TraesCS3A02G200900
TraesCS3D02G203000
TraesCS7D02G374400
TraesCS7A02G377600
TraesCS7B02G279300
TraesCS2B02G271700
TraesCS2A02G251800
TraesCS2D02G252600
TraesCS4D02G316500
TraesCS4B02G319900
TraesCS4A02G187300
TraesCS4D02G126200
TraesCS4B02G131000
TraesCS2A02G098300
TraesCS2B02G114000
TraesCS2D02G097700
TraesCS4D02G179700
TraesCS4A02G126800
TraesCS4B02G178100
TraesCS6B02G179100
TraesCS6D02G141000
TraesCS2A02G150600
TraesCS2B02G175800
TraesCS2D02G155700
TraesCS1A02G080700
TraesCS1D02G082600
TraesCS1B02G098700
TraesCS1D02G082200
TraesCS1A02G080500
TraesCS1A02G080600
TraesCS1B02G098600
TraesCS1D02G082500
