# Supplementary material for: Genome-wide identification and expression analysis of sucrose nonfermenting-1-related protein kinase (SnRK) genes in Triticum aestivum in response to abiotic stress
Source: Sci Rep. 2021 Nov 18;11:22477. doi: 10.1038/s41598-021-99639-5 (PMC8602265; doi:10.1038/s41598-021-99639-5)
Supplement: Supplementary file 4 — Supplementary Table S4. [file 41598_2021_99639_MOESM4_ESM.xlsx]

## Sheet: Sheet1
Table S4. Ka/Ks ratio of paralogous genes
Seq_1	Seq_2	Ka	Ks	Ka_Ks	duplication	T (mya)
TaSnRK2.22	TaSnRK2.23	0.079757	0.22465	0.355027	Segmental	112.325
TaSnRK2.29	TaSnRK2.30	0.00702405	0.0375372	0.187123	Segmental	18.7686
TaSnRK2.63	TaSnRK2.64	0.0177096	0.04867	0.36387	Segmental	24.335
TaSnRK3.85	TaSnRK3.86	0.0041761	0.0699464	0.0597043	Segmental	34.9732
TaSnRK1.5	TaSnRK1.6	0.00172389	0.0483795	0.0356327	Tandem	24.1897
TaSnRK1.8	TaSnRK1.9	0.000852	0.0175276	0.0485971	Tandem	8.76379
TaSnRK1.13	TaSnRK1.14	0.0153578	0.0355184	0.432391	Tandem	17.7592
TaSnRK2.8	TaSnRK2.9	0.00239282	0.0548382	0.0436343	Tandem	27.4191
TaSnRK2.6	TaSnRK2.5	0.0156201	0.111586	0.139983	Tandem	55.793
TaSnRK2.12	TaSnRK2.10	0.00387598	0.110168	0.0351823	Tandem	55.0842
TaSnRK2.13	TaSnRK2.14	0.00446572	0.0931958	0.0479176	Tandem	46.5979
TaSnRK2.17	TaSnRK2.18	0.00495921	0.15433	0.0321337	Tandem	77.1652
TaSnRK2.19	TaSnRK2.20	0.00482462	0.0931099	0.0518164	Tandem	46.5549
TaSnRK2.35	TaSnRK2.36	0.0027135	0.0567348	0.0478278	Tandem	28.3674
TaSnRK2.38	TaSnRK2.39	0.00180859	0.0762464	0.0237204	Tandem	38.1232
TaSnRK2.41	TaSnRK2.42	0.00496293	0.0447616	0.110875	Tandem	22.3808
TaSnRK2.45	TaSnRK2.44	0.00721185	0.0527755	0.136652	Tandem	26.3877
TaSnRK2.46	TaSnRK2.47	0.00328633	0.0351799	0.0934149	Tandem	17.5899
TaSnRK2.50	TaSnRK2.51	0.00160107	0.0343408	0.046623	Tandem	17.1704
TaSnRK2.52	TaSnRK2.53	0.0103101	0.0638532	0.161466	Tandem	31.9266
TaSnRK2.59	TaSnRK2.60	0.00153689	0.0717564	0.0214181	Tandem	35.8782
TaSnRK3.9	TaSnRK3.10	0.00744769	0.024605	0.302691	Tandem	12.3025
TaSnRK3.11	TaSnRK3.12	0.00967463	0.0675324	0.143259	Tandem	33.7662
TaSnRK3.15	TaSnRK3.16	0.0119903	0.0811124	0.147823	Tandem	40.5562
TaSnRK3.17	TaSnRK3.18	0.00971969	0.161826	0.0600626	Tandem	80.913
TaSnRK3.22	TaSnRK3.23	0.00612633	0.060032	0.102051	Tandem	30.016
TaSnRK3.24	TaSnRK3.25	0.00408512	0.0813642	0.0502078	Tandem	40.6821
TaSnRK3.28	TaSnRK3.29	0.00310479	0.0735094	0.0422366	Tandem	36.7547
TaSnRK3.31	TaSnRK3.32	0.00300752	0.055667	0.0540271	Tandem	27.8335
TaSnRK3.33	TaSnRK3.34	0.0253813	0.0939739	0.270089	Tandem	46.9869
TaSnRK3.38	TaSnRK3.39	0.0265327	0.126925	0.209041	Tandem	63.4627
TaSnRK3.40	TaSnRK3.41	0.00855743	0.0720731	0.118733	Tandem	36.0365
TaSnRK3.43	TaSnRK3.44	0.00585464	0.159984	0.0365951	Tandem	79.992
TaSnRK3.45	TaSnRK3.46	0.00600862	0.11605	0.051776	Tandem	58.0251
TaSnRK3.48	TaSnRK3.49	0.0113281	0.101635	0.111458	Tandem	50.8176
TaSnRK3.53	TaSnRK3.54	0.00526549	0.0462991	0.113728	Tandem	23.1495
TaSnRK3.56	TaSnRK3.57	0.0094506	0.0370827	0.254852	Tandem	18.5414
TaSnRK3.60	TaSnRK3.61	0.00629484	0.0528991	0.118997	Tandem	26.4495
TaSnRK3.76	TaSnRK3.77	0.00587327	0.111283	0.0527779	Tandem	55.6413
TaSnRK3.82	TaSnRK3.83	0.00856648	0.0862192	0.099357	Tandem	43.1096
TaSnRK3.88	TaSnRK3.89	0.0147378	0.112619	0.130864	Tandem	56.3097
TaSnRK3.93	TaSnRK3.95	0.0195793	0.119175	0.16429	Tandem	59.5875
TaSnRK3.94	TaSnRK3.92	0.0200171	0.0938217	0.213352	Tandem	46.9108
