# Supplementary material for: Genome-wide identification and expression analysis of sucrose nonfermenting-1-related protein kinase (SnRK) genes in Triticum aestivum in response to abiotic stress
Source: Sci Rep. 2021 Nov 18;11:22477. doi: 10.1038/s41598-021-99639-5 (PMC8602265; doi:10.1038/s41598-021-99639-5)
Supplement: Supplementary file 5 — Supplementary Table S5. [file 41598_2021_99639_MOESM5_ESM.xlsx]

## Sheet: cis elements
Table S4. Description of cis-regulatory elements on the basis of upstream region of the genes
1	TaSnRK1.2	ABRE	TACGGTC	-	cis-acting element involved in the abscisic acid responsiveness
2	TaSnRK1.3	TGACG-motif	TGACG	+	cis-acting regulatory element involved in the MeJA-responsiveness
		CAAT-box	CCAAT	+	common cis-acting element in promoter and enhancer regions
		CAAT-box	CAAAT	+	common cis-acting element in promoter and enhancer regions
		CGTCA-motif	CGTCA	-	cis-acting regulatory element involved in the MeJA-responsiveness
3	TaSnRK1.5	A-box	CCGTCC	+	cis-acting regulatory element
		Sp1	GGGCGG	-	light responsive element
		G-box	GCCACGTGGA	+	cis-acting regulatory element involved in light responsiveness
4	TaSnRK1.6	MBS	CAACTG	-	MYB binding site involved in drought-inducibility
		G-box	CACGAC	-	cis-acting regulatory element involved in light responsiveness
		Sp1	GGGCGG	-	light responsive element
5	TaSnRK1.8	TGA-element	AACGAC	-	auxin-responsive element
		CAAT-box	CCAAT	+	common cis-acting element in promoter and enhancer regions
		LTR	CCGAAA	-	cis-acting element involved in low-temperature responsiveness
		CCAAT-box	CAACGG	-	MYBHv1 binding site
		CCAAT-box	CAACGG	+	MYBHv1 binding site
		Sp1	GGGCGG	+	light responsive element
		Sp1	GGGCGG	+	light responsive element
		Sp1	GGGCGG	-	light responsive element
		TATA-box	TATAA	-	core promoter element around -30 of transcription start
		TATA-box	TATA	-	core promoter element around -30 of transcription start
		G-box	CACGTC	+	cis-acting regulatory element involved in light responsiveness
		ABRE	ACGTG	-	cis-acting element involved in the abscisic acid responsiveness
		GC-motif	CCCCCG	-	enhancer-like element involved in anoxic specific inducibility
6	TaSnRK1.10	ABRE	ACGTG	+	cis-acting element involved in the abscisic acid responsiveness
		TCCC-motif	TCTCCCT	+	part of a light responsive element
		GC-motif	CCCCCG	+	enhancer-like element involved in anoxic specific inducibility
		GC-motif	CCCCCG	+	enhancer-like element involved in anoxic specific inducibility
		Sp1	GGGCGG	-	light responsive element
		CAAT-box	CCAAT	+	common cis-acting element in promoter and enhancer regions
		G-box	CACGTC	-	cis-acting regulatory element involved in light responsiveness
		CGTCA-motif	CGTCA	-	cis-acting regulatory element involved in the MeJA-responsiveness
		TGA-element	AACGAC	+	auxin-responsive element
		TGACG-motif	TGACG	+	cis-acting regulatory element involved in the MeJA-responsiveness
7	TaSnRK1.11	CAAT-box	CAAAT	-	common cis-acting element in promoter and enhancer regions
		CAAT-box	CAAAT	-	common cis-acting element in promoter and enhancer regions
8	TaSnRK1.13	TGACG-motif	TGACG	+	cis-acting regulatory element involved in the MeJA-responsiveness
		GC-motif	CCCCCG	+	enhancer-like element involved in anoxic specific inducibility
		GC-motif	CCCCCG	-	enhancer-like element involved in anoxic specific inducibility
		ACE	GCGACGTACC	-	cis-acting element involved in light responsiveness
		Sp1	GGGCGG	-	light responsive element
		Sp1	GGGCGG	-	light responsive element
		Sp1	GGGCGG	+	light responsive element
		Sp1	GGGCGG	+	light responsive element
		CGTCA-motif	CGTCA	-	cis-acting regulatory element involved in the MeJA-responsiveness
9	TaSnRK1.14	G-box	ACACGTGT	+	cis-acting regulatory element involved in light responsiveness
		G-box	CACGTG	+	cis-acting regulatory element involved in light responsiveness
		TGACG-motif	TGACG	+	cis-acting regulatory element involved in the MeJA-responsiveness
		TGA-element	AACGAC	+	auxin-responsive element
		CAAT-box	CAAAT	-	common cis-acting element in promoter and enhancer regions
		CAAT-box	CAAAT	-	common cis-acting element in promoter and enhancer regions
		A-box	CCGTCC	+	cis-acting regulatory element
		G-Box	CACGTG	+	cis-acting regulatory element involved in light responsiveness
		LTR	CCGAAA	+	cis-acting element involved in low-temperature responsiveness
		GC-motif	CCCCCG	+	enhancer-like element involved in anoxic specific inducibility
		ABRE	CACGTG	+	cis-acting element involved in the abscisic acid responsiveness
		ABRE	ACGTG	+	cis-acting element involved in the abscisic acid responsiveness
		CGTCA-motif	CGTCA	-	cis-acting regulatory element involved in the MeJA-responsiveness
		Sp1	GGGCGG	-	light responsive element
10	TaSnRK2.1	CAAT-box	CCAAT	+	common cis-acting element in promoter and enhancer regions
		P-box	CCTTTTG	-	gibberellin-responsive element
		O2-site	GATGATGTGG	-	cis-acting regulatory element involved in zein metabolism regulation
		Box 4	ATTAAT	+	part of a conserved DNA module involved in light responsiveness
		Box 4	ATTAAT	+	part of a conserved DNA module involved in light responsiveness
		GATA-motif	AAGGATAAGG	-	part of a light responsive element
11	TaSnRK2.2	ABRE	GCCGCGTGGC	-	cis-acting element involved in the abscisic acid responsiveness
		Box 4	ATTAAT	+	part of a conserved DNA module involved in light responsiveness
		Box 4	ATTAAT	+	part of a conserved DNA module involved in light responsiveness
		CAAT-box	CCAAT	+	common cis-acting element in promoter and enhancer regions
		GATA-motif	AAGGATAAGG	-	part of a light responsive element
		P-box	CCTTTTG	-	gibberellin-responsive element
		O2-site	GATGATGTGG	-	cis-acting regulatory element involved in zein metabolism regulation
12	TaSnRK2.3	CAAT-box	CCAAT	+	common cis-acting element in promoter and enhancer regions
		P-box	CCTTTTG	-	gibberellin-responsive element
		ABRE	GCCGCGTGGC	-	cis-acting element involved in the abscisic acid responsiveness
13	TaSnRK2.4	MBS	CAACTG	+	MYB binding site involved in drought-inducibility
		G-box	CACGTC	+	cis-acting regulatory element involved in light responsiveness
		ABRE	ACGTG	-	cis-acting element involved in the abscisic acid responsiveness
		GC-motif	CCCCCG	+	enhancer-like element involved in anoxic specific inducibility
		TATA-box	TATA	+	core promoter element around -30 of transcription start
		TATA-box	TATACA	-	core promoter element around -30 of transcription start
		TATA-box	TATATA	+	core promoter element around -30 of transcription start
		TATA-box	ATATAT	+	core promoter element around -30 of transcription start
		TATA-box	TATA	+	core promoter element around -30 of transcription start
14	TaSnRK2.5	ABRE	ACGTG	-	cis-acting element involved in the abscisic acid responsiveness
		G-box	CACGTC	+	cis-acting regulatory element involved in light responsiveness
		TATA-box	TATA	+	core promoter element around -30 of transcription start
15	TaSnRK2.6	MBS	CAACTG	+	MYB binding site involved in drought-inducibility
16	TaSnRK2.7	A-box	CCGTCC	+	cis-acting regulatory element
		Sp1	GGGCGG	-	light responsive element
		Sp1	GGGCGG	-	light responsive element
		Sp1	GGGCGG	+	light responsive element
		G-box	CACGAC	-	cis-acting regulatory element involved in light responsiveness
17	TaSnRK2.8	GC-motif	CCCCCG	-	enhancer-like element involved in anoxic specific inducibility
		GC-motif	CCCCCG	-	enhancer-like element involved in anoxic specific inducibility
		G-box	CACGAC	-	cis-acting regulatory element involved in light responsiveness
		Sp1	GGGCGG	-	light responsive element
		Sp1	GGGCGG	+	light responsive element
		A-box	CCGTCC	+	cis-acting regulatory element
18	TaSnRK2.9	GC-motif	CCCCCG	-	enhancer-like element involved in anoxic specific inducibility
		Sp1	GGGCGG	-	light responsive element
		Sp1	GGGCGG	+	light responsive element
		G-box	CACGAC	-	cis-acting regulatory element involved in light responsiveness
		A-box	CCGTCC	-	cis-acting regulatory element
19	TaSnRK2.10	Sp1	GGGCGG	-	light responsive element
		Sp1	GGGCGG	-	light responsive element
		Sp1	GGGCGG	-	light responsive element
		Sp1	GGGCGG	+	light responsive element
		TATA-box	TATA	+	core promoter element around -30 of transcription start
		CGTCA-motif	CGTCA	-	cis-acting regulatory element involved in the MeJA-responsiveness
		CAAT-box	CCAAT	-	common cis-acting element in promoter and enhancer regions
		TGACG-motif	TGACG	+	cis-acting regulatory element involved in the MeJA-responsiveness
20	TaSnRK2.11	TATA-box	TATA	+	core promoter element around -30 of transcription start
		CGTCA-motif	CGTCA	-	cis-acting regulatory element involved in the MeJA-responsiveness
		TGACG-motif	TGACG	+	cis-acting regulatory element involved in the MeJA-responsiveness
		Sp1	GGGCGG	-	light responsive element
		Sp1	GGGCGG	-	light responsive element
		Sp1	GGGCGG	-	light responsive element
		Sp1	GGGCGG	+	light responsive element
		Sp1	GGGCGG	+	light responsive element
21	TaSnRK2.12	TATA-box	TATA	+	core promoter element around -30 of transcription start
		Sp1	GGGCGG	-	light responsive element
		Sp1	GGGCGG	+	light responsive element
		Sp1	GGGCGG	+	light responsive element
22	TaSnRK2.14	CAAT-box	CCAAT	+	common cis-acting element in promoter and enhancer regions
23	TaSnRK2.15	CAAT-box	CCAAT	+	common cis-acting element in promoter and enhancer regions
24	TaSnRK2.16	GC-motif	CCCCCG	+	enhancer-like element involved in anoxic specific inducibility
		Sp1	GGGCGG	-	light responsive element
		CAT-box	GCCACT	+	cis-acting regulatory element related to meristem expression
		TGACG-motif	TGACG	-	cis-acting regulatory element involved in the MeJA-responsiveness
		A-box	CCGTCC	-	cis-acting regulatory element
		A-box	CCGTCC	-	cis-acting regulatory element
		A-box	CCGTCC	-	cis-acting regulatory element
		P-box	CCTTTTG	-	gibberellin-responsive element
		CGTCA-motif	CGTCA	+	cis-acting regulatory element involved in the MeJA-responsiveness
25	TaSnRK2.19	I-box	AGATAAGG	+	part of a light responsive element
		GC-motif	CCCCCG	-	enhancer-like element involved in anoxic specific inducibility
		CAT-box	GCCACT	-	cis-acting regulatory element related to meristem expression
		TGACG-motif	TGACG	+	cis-acting regulatory element involved in the MeJA-responsiveness
		TGACG-motif	TGACG	-	cis-acting regulatory element involved in the MeJA-responsiveness
		CGTCA-motif	CGTCA	-	cis-acting regulatory element involved in the MeJA-responsiveness
		CGTCA-motif	CGTCA	+	cis-acting regulatory element involved in the MeJA-responsiveness
26	TaSnRK2.20	I-box	AGATAAGG	+	part of a light responsive element
		TCCC-motif	TCTCCCT	+	part of a light responsive element
27	TaSnRK2.21	I-box	AGATAAGG	+	part of a light responsive element
		GC-motif	CCCCCG	-	enhancer-like element involved in anoxic specific inducibility
28	TaSnRK2.22	Sp1	GGGCGG	-	light responsive element
		ARE	AAACCA	+	cis-acting regulatory element essential for the anaerobic induction
		Box 4	ATTAAT	+	part of a conserved DNA module involved in light responsiveness
		CAAT-box	CCAAT	+	common cis-acting element in promoter and enhancer regions
29	TaSnRK2.24	Sp1	GGGCGG	-	light responsive element
		Box 4	ATTAAT	+	part of a conserved DNA module involved in light responsiveness
		ARE	AAACCA	+	cis-acting regulatory element essential for the anaerobic induction
		CAAT-box	CCAAT	+	common cis-acting element in promoter and enhancer regions
30	TaSnRK2.25	Sp1	GGGCGG	+	light responsive element
		GATA-motif	GATAGGG	-	part of a light responsive element
		GC-motif	CCCCCG	-	enhancer-like element involved in anoxic specific inducibility
31	TaSNRK2.26	ABRE	GCCGCGTGGC	+	cis-acting element involved in the abscisic acid responsiveness
		Sp1	GGGCGG	+	light responsive element
		TGACG-motif	TGACG	+	cis-acting regulatory element involved in the MeJA-responsiveness
		GATA-motif	GATAGGG	-	part of a light responsive element
		CGTCA-motif	CGTCA	-	cis-acting regulatory element involved in the MeJA-responsiveness
32	TaSnRK2.27	Sp1	GGGCGG	+	light responsive element
		GATA-motif	GATAGGG	-	part of a light responsive element
		GC-motif	CCCCCG	-	enhancer-like element involved in anoxic specific inducibility
33	TaSnRK2.28	CGTCA-motif	CGTCA	-	cis-acting regulatory element involved in the MeJA-responsiveness
		Sp1	GGGCGG	+	light responsive element
		G-box	CACGAC	+	cis-acting regulatory element involved in light responsiveness
		TGACG-motif	TGACG	+	cis-acting regulatory element involved in the MeJA-responsiveness
34	TaSnRK2.29	GC-motif	CCCCCG	+	enhancer-like element involved in anoxic specific inducibility
35	TaSnRK2.30	GC-motif	CCCCCG	+	enhancer-like element involved in anoxic specific inducibility
36	TaSnRK2.31	Sp1	GGGCGG	-	light responsive element
		Sp1	GGGCGG	-	light responsive element
		Sp1	GGGCGG	-	light responsive element
		A-box	CCGTCC	+	cis-acting regulatory element
		GC-motif	CCCCCG	+	enhancer-like element involved in anoxic specific inducibility
		GC-motif	CCCCCG	+	enhancer-like element involved in anoxic specific inducibility
		GC-motif	CCCCCG	+	enhancer-like element involved in anoxic specific inducibility
		CAAT-box	CCAAT	+	common cis-acting element in promoter and enhancer regions
37	TaSnRK2.32	GC-motif	CCCCCG	+	enhancer-like element involved in anoxic specific inducibility
		ARE	AAACCA	+	cis-acting regulatory element essential for the anaerobic induction
38	TaSnRK2.33	CAAT-box	CCAAT	+	common cis-acting element in promoter and enhancer regions
		TCCC-motif	TCTCCCT	+	part of a light responsive element
		ARE	AAACCA	+	cis-acting regulatory element essential for the anaerobic induction
		GC-motif	CCCCCG	+	enhancer-like element involved in anoxic specific inducibility
39	TaSnRK2.34	CAAT-box	CCAAT	+	common cis-acting element in promoter and enhancer regions
		ARE	AAACCA	+	cis-acting regulatory element essential for the anaerobic induction
40	TaSnRK2.35	CCAAT-box	CAACGG	+	MYBHv1 binding site
		CCAAT-box	CAACGG	-	MYBHv1 binding site
		CAT-box	GCCACT	-	cis-acting regulatory element related to meristem expression
		TATA-box	TATA	-	core promoter element around -30 of transcription start
		Sp1	GGGCGG	-	light responsive element
		A-box	CCGTCC	+	cis-acting regulatory element
		CAAT-box	CCAAT	+	common cis-acting element in promoter and enhancer regions
		CAAT-box	CAAAT	-	common cis-acting element in promoter and enhancer regions
		CAAT-box	CAAAT	-	common cis-acting element in promoter and enhancer regions
		CAAT-box	CCAAT	-	common cis-acting element in promoter and enhancer regions
41	TaSnRK3.36	TGACG-motif	TGACG	-	cis-acting regulatory element involved in the MeJA-responsiveness
		TGACG-motif	TGACG	-	cis-acting regulatory element involved in the MeJA-responsiveness
		LTR	CCGAAA	+	cis-acting element involved in low-temperature responsiveness
		CAAT-box	CAACCAACTCC	+	common cis-acting element in promoter and enhancer regions
		Sp1	GGGCGG	+	light responsive element
		G-box	CACGTC	+	cis-acting regulatory element involved in light responsiveness
		CGTCA-motif	CGTCA	+	cis-acting regulatory element involved in the MeJA-responsiveness
		CGTCA-motif	CGTCA	+	cis-acting regulatory element involved in the MeJA-responsiveness
		ARE	AAACCA	+	cis-acting regulatory element essential for the anaerobic induction
		P-box	CAACAAACCCCTT	+	gibberellin-responsive element and part of a light responsive element
		A-box	CCGTCC	+	cis-acting regulatory element
		ABRE	ACGTG	-	cis-acting element involved in the abscisic acid responsiveness
		Sp1	GGGCGG	-	light responsive element
		CAT-box	GCCACT	-	cis-acting regulatory element related to meristem expression
		CAAT-box	CAAAT	-	common cis-acting element in promoter and enhancer regions
		CAAT-box	CCAAT	-	common cis-acting element in promoter and enhancer regions
		CCAAT-box	CAACGG	+	MYBHv1 binding site
		TATA-box	TATA	-	core promoter element around -30 of transcription start
		GARE-motif	TCTGTTG	+	gibberellin-responsive element
42	TaSnRK2.37	CAT-box	GCCACT	-	cis-acting regulatory element related to meristem expression
		CCAAT-box	CAACGG	+	MYBHv1 binding site
		TATA-box	TATA	+	core promoter element around -30 of transcription start
		TATA-box	TATA	-	core promoter element around -30 of transcription start
		CAAT-box	CCAAT	+	common cis-acting element in promoter and enhancer regions
		CAAT-box	CAAAT	-	common cis-acting element in promoter and enhancer regions
		CAAT-box	CAAAT	-	common cis-acting element in promoter and enhancer regions
		CAAT-box	CCAAT	-	common cis-acting element in promoter and enhancer regions
		A-box	CCGTCC	+	cis-acting regulatory element
		TC-rich repeats	ATTCTCTAAC	+	cis-acting element involved in defense and stress responsiveness
		Sp1	GGGCGG	-	light responsive element
		GARE-motif	TCTGTTG	+	gibberellin-responsive element
43	TaSnRK2.38	G-Box	CACGTT	+	cis-acting regulatory element involved in light responsiveness
		CAAT-box	CCAAT	-	common cis-acting element in promoter and enhancer regions
		CAAT-box	CCAAT	-	common cis-acting element in promoter and enhancer regions
		CAAT-box	CAAAT	+	common cis-acting element in promoter and enhancer regions
		CAAT-box	CCAAT	-	common cis-acting element in promoter and enhancer regions
		CAAT-box	CCAAT	+	common cis-acting element in promoter and enhancer regions
		CAAT-box	CCAAT	-	common cis-acting element in promoter and enhancer regions
		ABRE	ACGTG	-	cis-acting element involved in the abscisic acid responsiveness
		TGACG-motif	TGACG	+	cis-acting regulatory element involved in the MeJA-responsiveness
		TATA-box	TATA	+	core promoter element around -30 of transcription start
		TATA-box	TATAAGAA	-	core promoter element around -30 of transcription start
		TATA-box	TATAA	-	core promoter element around -30 of transcription start
		TATA-box	TATA	-	core promoter element around -30 of transcription start
		SARE	TTCGACCATCTT	-	cis-acting element involved in salicylic acid responsiveness
		Sp1	GGGCGG	-	light responsive element
		Sp1	GGGCGG	-	light responsive element
		TGA-element	AACGAC	-	auxin-responsive element
		CCAAT-box	CAACGG	-	MYBHv1 binding site
		MBS	CAACTG	+	MYB binding site involved in drought-inducibility
		ARE	AAACCA	-	cis-acting regulatory element essential for the anaerobic induction
		CGTCA-motif	CGTCA	-	cis-acting regulatory element involved in the MeJA-responsiveness
		I-box	AGATAAGG	-	part of a light responsive element
44	TaSnRK2.43	G-box	CACGAC	-	cis-acting regulatory element involved in light responsiveness
		LTR	CCGAAA	+	cis-acting element involved in low-temperature responsiveness
45	TaSnRK2.44	ABRE	AACCCGG	-	cis-acting element involved in the abscisic acid responsiveness
		G-box	CACGAC	-	cis-acting regulatory element involved in light responsiveness
46	TaSnRK2.46	Sp1	GGGCGG	+	light responsive element
		ARE	AAACCA	+	cis-acting regulatory element essential for the anaerobic induction
47	TaSnRK2.47	ARE	AAACCA	+	cis-acting regulatory element essential for the anaerobic induction
		Sp1	GGGCGG	+	light responsive element
48	TaSnRK2.48	ARE	AAACCA	+	cis-acting regulatory element essential for the anaerobic induction
		CAAT-box	CCAAT	+	common cis-acting element in promoter and enhancer regions
		Sp1	GGGCGG	+	light responsive element
49	TaSnRK2.49	TATA-box	TATATA	+	core promoter element around -30 of transcription start
		TATA-box	ATATAT	+	core promoter element around -30 of transcription start
		TATA-box	TATATA	+	core promoter element around -30 of transcription start
		TATA-box	TATA	+	core promoter element around -30 of transcription start
		P-box	CCTTTTG	-	gibberellin-responsive element
		CGTCA-motif	CGTCA	+	cis-acting regulatory element involved in the MeJA-responsiveness
		TGACG-motif	TGACG	-	cis-acting regulatory element involved in the MeJA-responsiveness
		GC-motif	CCCCCG	+	enhancer-like element involved in anoxic specific inducibility
		GC-motif	CCCCCG	+	enhancer-like element involved in anoxic specific inducibility
50	TaSnRK2.50	TATA-box	TATATA	+	core promoter element around -30 of transcription start
		TATA-box	ATATAT	+	core promoter element around -30 of transcription start
		TATA-box	TATATA	+	core promoter element around -30 of transcription start
		TATA-box	TATA	+	core promoter element around -30 of transcription start
		A-box	CCGTCC	-	cis-acting regulatory element
		Sp1	GGGCGG	+	light responsive element
		P-box	CCTTTTG	-	gibberellin-responsive element
		CGTCA-motif	CGTCA	+	cis-acting regulatory element involved in the MeJA-responsiveness
		GC-motif	CCCCCG	+	enhancer-like element involved in anoxic specific inducibility
		TGACG-motif	TGACG	-	cis-acting regulatory element involved in the MeJA-responsiveness
51	TaSnRK2.51	P-box	CCTTTTG	-	gibberellin-responsive element
		P-box	CCTTTTG	-	gibberellin-responsive element
		Sp1	GGGCGG	+	light responsive element
		TGACG-motif	TGACG	-	cis-acting regulatory element involved in the MeJA-responsiveness
		CGTCA-motif	CGTCA	+	cis-acting regulatory element involved in the MeJA-responsiveness
		GC-motif	CCCCCG	+	enhancer-like element involved in anoxic specific inducibility
		GC-motif	CCCCCG	+	enhancer-like element involved in anoxic specific inducibility
		TATA-box	TATATA	+	core promoter element around -30 of transcription start
		TATA-box	ATATAT	+	core promoter element around -30 of transcription start
		TATA-box	TATATA	+	core promoter element around -30 of transcription start
		TATA-box	TATA	+	core promoter element around -30 of transcription start
52	TaSnRK2.52	CAAT-box	CAAAT	-	common cis-acting element in promoter and enhancer regions
		TCT-motif	TCTTAC	+	part of a light responsive element
		AE-box	AGAAACAA	-	part of a module for light response
53	TaSnRK2.53	CAAT-box	CAAAT	+	common cis-acting element in promoter and enhancer regions
		CAAT-box	CCAAT	-	common cis-acting element in promoter and enhancer regions
		CAAT-box	CAAAT	-	common cis-acting element in promoter and enhancer regions
54	TaSnRK2.54	MBS	CAACTG	+	MYB binding site involved in drought-inducibility
		CAAT-box	CAAAT	-	common cis-acting element in promoter and enhancer regions
		CAAT-box	CAAAT	+	common cis-acting element in promoter and enhancer regions
		CAAT-box	CAAAT	-	common cis-acting element in promoter and enhancer regions
		TATA-box	TACAAAA	-	core promoter element around -30 of transcription start
		TATA-box	TATAAA	-	core promoter element around -30 of transcription start
		TATA-box	TATAA	-	core promoter element around -30 of transcription start
		TATA-box	TATA	+	core promoter element around -30 of transcription start
		TATA-box	TATA	+	core promoter element around -30 of transcription start
		CAT-box	GCCACT	+	cis-acting regulatory element related to meristem expression
		Box 4	ATTAAT	+	part of a conserved DNA module involved in light responsiveness
		AE-box	AGAAACAA	-	part of a module for light response
55	TaSnRK2.55	CAAT-box	CAAAT	-	common cis-acting element in promoter and enhancer regions
		CAAT-box	CCAAT	-	common cis-acting element in promoter and enhancer regions
		Sp1	GGGCGG	-	light responsive element
		Sp1	GGGCGG	+	light responsive element
		TATA-box	ATATAA	+	core promoter element around -30 of transcription start
		TATA-box	TATA	-	core promoter element around -30 of transcription start
		GC-motif	CCCCCG	+	enhancer-like element involved in anoxic specific inducibility
		P-box	CCTTTTG	+	gibberellin-responsive element
56	TaSnRK2.56	GC-motif	CCCCCG	+	enhancer-like element involved in anoxic specific inducibility
		ABRE	AACCCGG	+	cis-acting element involved in the abscisic acid responsiveness
		P-box	CCTTTTG	+	gibberellin-responsive element
		Sp1	GGGCGG	-	light responsive element
		Sp1	GGGCGG	-	light responsive element
		Sp1	GGGCGG	-	light responsive element
		Sp1	GGGCGG	+	light responsive element
		CAAT-box	CAAAT	-	common cis-acting element in promoter and enhancer regions
		CAAT-box	CCAAT	-	common cis-acting element in promoter and enhancer regions
		TATA-box	ATATAA	+	core promoter element around -30 of transcription start
		TATA-box	TATA	-	core promoter element around -30 of transcription start
57	TaSnRK2.57	TATA-box	ATATAA	+	core promoter element around -30 of transcription start
		TATA-box	TATA	-	core promoter element around -30 of transcription start
		TCA-element	CCATCTTTTT	-	cis-acting element involved in salicylic acid responsiveness
		Sp1	GGGCGG	-	light responsive element
		Sp1	GGGCGG	+	light responsive element
		ABRE	AACCCGG	+	cis-acting element involved in the abscisic acid responsiveness
		CAAT-box	CAAAT	-	common cis-acting element in promoter and enhancer regions
		CAAT-box	CCAAT	-	common cis-acting element in promoter and enhancer regions
		TCCC-motif	TCTCCCT	+	part of a light responsive element
		G-Box	TCCACATGGCA	+	cis-acting regulatory element involved in light responsiveness
58	TaSnRK2.60	CAT-box	GCCACT	-	cis-acting regulatory element related to meristem expression
		GC-motif	CCCCCG	+	enhancer-like element involved in anoxic specific inducibility
		GC-motif	CCCCCG	+	enhancer-like element involved in anoxic specific inducibility
59	TaSnRK2.61	CAAT-box	CCAAT	+	common cis-acting element in promoter and enhancer regions
		Sp1	GGGCGG	-	light responsive element
		Sp1	GGGCGG	-	light responsive element
60	TaSnRK2.62	CAAT-box	CAAAT	-	common cis-acting element in promoter and enhancer regions
		Sp1	GGGCGG	-	light responsive element
		GC-motif	CCCCCG	+	enhancer-like element involved in anoxic specific inducibility
		CGTCA-motif	CGTCA	+	cis-acting regulatory element involved in the MeJA-responsiveness
		TATA-box	TATATA	+	core promoter element around -30 of transcription start
		TATA-box	ATATAA	+	core promoter element around -30 of transcription start
		TATA-box	TATA	+	core promoter element around -30 of transcription start
		TGACG-motif	TGACG	-	cis-acting regulatory element involved in the MeJA-responsiveness
		CAAT-box	CAACCAACTCC	+	common cis-acting element in promoter and enhancer regions
		CAAT-box	CAAAT	+	common cis-acting element in promoter and enhancer regions
		CAAT-box	CCAAT	+	common cis-acting element in promoter and enhancer regions
		CAAT-box	CAAAT	-	common cis-acting element in promoter and enhancer regions
61	TaSnRK3.1	G-box	CACGAC	-	cis-acting regulatory element involved in light responsiveness
		TCT-motif	TCTTAC	+	part of a light responsive element
		A-box	CCGTCC	+	cis-acting regulatory element
		TATC-box	TATCCCA	-	cis-acting element involved in gibberellin-responsiveness
		CAAT-box	CAAAT	-	common cis-acting element in promoter and enhancer regions
		TATA-box	TATA	+	core promoter element around -30 of transcription start
		TATA-box	TATA	-	core promoter element around -30 of transcription start
		TATA-box	TATA	-	core promoter element around -30 of transcription start
		Sp1	GGGCGG	-	light responsive element
62	TaSnRK3.3	Sp1	GGGCGG	-	light responsive element
		LTR	CCGAAA	+	cis-acting element involved in low-temperature responsiveness
		A-box	CCGTCC	+	cis-acting regulatory element
		G-box	CACGAC	-	cis-acting regulatory element involved in light responsiveness
		TATA-box	TATA	+	core promoter element around -30 of transcription start
		TATA-box	tcTATAAATAgg	-	core promoter element around -30 of transcription start
		TATA-box	TATA	-	core promoter element around -30 of transcription start
		TATA-box	TATA	-	core promoter element around -30 of transcription start
		Box 4	ATTAAT	-	part of a conserved DNA module involved in light responsiveness
		CAAT-box	CAAAT	-	common cis-acting element in promoter and enhancer regions
		TATC-box	TATCCCA	-	cis-acting element involved in gibberellin-responsiveness
63	TaSnRK3.5	AT-rich element	ATAGAAATCAA	-	binding site of AT-rich DNA binding protein (ATBP-1)
		TATA-box	TATA	-	core promoter element around -30 of transcription start
		TATA-box	TATA	-	core promoter element around -30 of transcription start
		TATA-box	TATATA	-	core promoter element around -30 of transcription start
		TATA-box	ATATAA	+	core promoter element around -30 of transcription start
		TATA-box	TATA	-	core promoter element around -30 of transcription start
		LTR	CCGAAA	+	cis-acting element involved in low-temperature responsiveness
		P-box	CCTTTTG	-	gibberellin-responsive element
		CAAT-box	CAAAT	+	common cis-acting element in promoter and enhancer regions
		CAAT-box	CAAAT	-	common cis-acting element in promoter and enhancer regions
		CAAT-box	CAAAT	-	common cis-acting element in promoter and enhancer regions
		I-box	TGATAATGT	+	part of a light responsive element
		MBS	CAACTG	-	MYB binding site involved in drought-inducibility
		MBS	CAACTG	-	MYB binding site involved in drought-inducibility
64	TaSnRK3.6	I-box	TGATAATGT	+	part of a light responsive element
		CAAT-box	CAAAT	+	common cis-acting element in promoter and enhancer regions
		AT-rich element	ATAGAAATCAA	-	binding site of AT-rich DNA binding protein (ATBP-1)
		MBS	CAACTG	-	MYB binding site involved in drought-inducibility
		TATA-box	TATA	-	core promoter element around -30 of transcription start
65	TaSnRK3.7	CAAT-box	CAAAT	+	common cis-acting element in promoter and enhancer regions
		CAAT-box	CCAAT	-	common cis-acting element in promoter and enhancer regions
		AT-rich element	ATAGAAATCAA	-	binding site of AT-rich DNA binding protein (ATBP-1)
		MBS	CAACTG	-	MYB binding site involved in drought-inducibility
		I-box	TGATAATGT	+	part of a light responsive element
		TC-rich repeats	GTTTTCTTAC	-	cis-acting element involved in defense and stress responsiveness
66	TaSnRK3.8	TATA-box	TATATAA	-	core promoter element around -30 of transcription start
		TATA-box	TATATA	-	core promoter element around -30 of transcription start
		TATA-box	TATA	-	core promoter element around -30 of transcription start
		ARE	AAACCA	-	cis-acting regulatory element essential for the anaerobic induction
		CGTCA-motif	CGTCA	-	cis-acting regulatory element involved in the MeJA-responsiveness
		CAAT-box	CCCAATTT	+	common cis-acting element in promoter and enhancer regions
		CAAT-box	CCAAT	+	common cis-acting element in promoter and enhancer regions
		CAAT-box	CAAAT	-	common cis-acting element in promoter and enhancer regions
		CAAT-box	CCAAT	+	common cis-acting element in promoter and enhancer regions
		TGACG-motif	TGACG	+	cis-acting regulatory element involved in the MeJA-responsiveness
		TC-rich repeats	ATTCTCTAAC	+	cis-acting element involved in defense and stress responsiveness
		ABRE	ACGTG	-	cis-acting element involved in the abscisic acid responsiveness
		G-box	TACGTG	-	cis-acting regulatory element involved in light responsiveness
67	TaSnRK3.9	G-box	TACGTG	-	cis-acting regulatory element involved in light responsiveness
		TC-rich repeats	ATTCTCTAAC	+	cis-acting element involved in defense and stress responsiveness
		3-AF1 binding site	TAAGAGAGGAA	-	light responsive element
		TATA-box	TAAAGATT	+	core promoter element around -30 of transcription start
		TATA-box	TATATAA	-	core promoter element around -30 of transcription start
		TATA-box	TATATA	-	core promoter element around -30 of transcription start
		TATA-box	TATA	-	core promoter element around -30 of transcription start
		chs-CMA2a	TCACTTGA	+	part of a light responsive element
		CAAT-box	CAAAT	-	common cis-acting element in promoter and enhancer regions
		CAAT-box	CAAAT	-	common cis-acting element in promoter and enhancer regions
		Sp1	GGGCGG	-	light responsive element
		ABRE	GCAACGTGTC	+	cis-acting element involved in the abscisic acid responsiveness
		ABRE	ACGTG	-	cis-acting element involved in the abscisic acid responsiveness
		ARE	AAACCA	-	cis-acting regulatory element essential for the anaerobic induction
68	TaSnRK3.10	CAAT-box	CAAAT	-	common cis-acting element in promoter and enhancer regions
		CAAT-box	CAAAT	-	common cis-acting element in promoter and enhancer regions
		TC-rich repeats	ATTCTCTAAC	+	cis-acting element involved in defense and stress responsiveness
		TGACG-motif	TGACG	+	cis-acting regulatory element involved in the MeJA-responsiveness
		CGTCA-motif	CGTCA	-	cis-acting regulatory element involved in the MeJA-responsiveness
		ARE	AAACCA	-	cis-acting regulatory element essential for the anaerobic induction
		TATA-box	TATATAA	-	core promoter element around -30 of transcription start
		TATA-box	TATATA	-	core promoter element around -30 of transcription start
		TATA-box	TATA	-	core promoter element around -30 of transcription start
69	TaSnRK3.11	TCA-element	CCATCTTTTT	+	cis-acting element involved in salicylic acid responsiveness
		ARE	AAACCA	-	cis-acting regulatory element essential for the anaerobic induction
		CAAT-box	CAAAT	-	common cis-acting element in promoter and enhancer regions
		TATA-box	taTATAAAtc	-	core promoter element around -30 of transcription start
		TATA-box	taTATAAAg	-	core promoter element around -30 of transcription start
		TATA-box	TATAAA	-	core promoter element around -30 of transcription start
		TATA-box	TATATAA	-	core promoter element around -30 of transcription start
		TATA-box	TATATA	+	core promoter element around -30 of transcription start
		TATA-box	ATATAA	+	core promoter element around -30 of transcription start
		TATA-box	TATA	+	core promoter element around -30 of transcription start
		TATA-box	ATTATA	+	core promoter element around -30 of transcription start
		TATA-box	TATAA	-	core promoter element around -30 of transcription start
		TATA-box	TATA	-	core promoter element around -30 of transcription start
		TATA-box	TATA	-	core promoter element around -30 of transcription start
70	TaSnRK3.14	CGTCA-motif	CGTCA	-	cis-acting regulatory element involved in the MeJA-responsiveness
		TGACG-motif	TGACG	+	cis-acting regulatory element involved in the MeJA-responsiveness
		Pc-CMA2c	GCCCACGCA	-	part of a light responsive element
		CAAT-box	CAAAT	-	common cis-acting element in promoter and enhancer regions
		TATA-box	TATAAAT	-	core promoter element around -30 of transcription start
		TATA-box	TATAAA	-	core promoter element around -30 of transcription start
		TATA-box	TATAA	-	core promoter element around -30 of transcription start
		TATA-box	TATA	-	core promoter element around -30 of transcription start
71	TaSnRK3.15	A-box	CCGTCC	+	cis-acting regulatory element
		CGTCA-motif	CGTCA	+	cis-acting regulatory element involved in the MeJA-responsiveness
		CGTCA-motif	CGTCA	-	cis-acting regulatory element involved in the MeJA-responsiveness
		ABRE	GCCGCGTGGC	+	cis-acting element involved in the abscisic acid responsiveness
		ABRE	AACCCGG	+	cis-acting element involved in the abscisic acid responsiveness
		CAT-box	GCCACT	-	cis-acting regulatory element related to meristem expression
		CAAT-box	CCAAT	-	common cis-acting element in promoter and enhancer regions
		CAAT-box	CCAAT	-	common cis-acting element in promoter and enhancer regions
		CAAT-box	CCAAT	+	common cis-acting element in promoter and enhancer regions
		CAAT-box	CAAAT	-	common cis-acting element in promoter and enhancer regions
		Pc-CMA2c	GCCCACGCA	-	part of a light responsive element
		ARE	AAACCA	-	cis-acting regulatory element essential for the anaerobic induction
		TGACG-motif	TGACG	-	cis-acting regulatory element involved in the MeJA-responsiveness
		TGACG-motif	TGACG	+	cis-acting regulatory element involved in the MeJA-responsiveness
		TATA-box	TATAA	-	core promoter element around -30 of transcription start
		TATA-box	TATA	-	core promoter element around -30 of transcription start
72	TaSnRK3.16	Pc-CMA2c	GCCCACGCA	-	part of a light responsive element
		GATA-motif	GATAGGG	+	part of a light responsive element
		ARE	AAACCA	-	cis-acting regulatory element essential for the anaerobic induction
		TGACG-motif	TGACG	+	cis-acting regulatory element involved in the MeJA-responsiveness
		CGTCA-motif	CGTCA	-	cis-acting regulatory element involved in the MeJA-responsiveness
		I-box	cGATAAGGCG	-	part of a light responsive element
		A-box	CCGTCC	+	cis-acting regulatory element
		CCAAT-box	CAACGG	-	MYBHv1 binding site
		CAAT-box	CCAAT	-	common cis-acting element in promoter and enhancer regions
		CAAT-box	CCAAT	+	common cis-acting element in promoter and enhancer regions
		CAAT-box	CCAAT	-	common cis-acting element in promoter and enhancer regions
		CAAT-box	CCAAT	+	common cis-acting element in promoter and enhancer regions
		CAAT-box	CAAAT	-	common cis-acting element in promoter and enhancer regions
		GC-motif	CCCCCG	+	enhancer-like element involved in anoxic specific inducibility
		CAT-box	GCCACT	-	cis-acting regulatory element related to meristem expression
		ABRE	GCCGCGTGGC	+	cis-acting element involved in the abscisic acid responsiveness
		ABRE	GCCGCGTGGC	+	cis-acting element involved in the abscisic acid responsiveness
		TATA-box	ATATAT	+	core promoter element around -30 of transcription start
		TATA-box	TATATA	+	core promoter element around -30 of transcription start
		TATA-box	ATATAA	+	core promoter element around -30 of transcription start
		TATA-box	TATA	+	core promoter element around -30 of transcription start
		TATA-box	TATAA	-	core promoter element around -30 of transcription start
		TATA-box	TATA	-	core promoter element around -30 of transcription start
73	TaSnRK3.18	A-box	CCGTCC	+	cis-acting regulatory element
		A-box	CCGTCC	-	cis-acting regulatory element
		Sp1	GGGCGG	-	light responsive element
		Sp1	GGGCGG	-	light responsive element
		G-box	GCCACGTGGA	-	cis-acting regulatory element involved in light responsiveness
		G-box	CACGTC	-	cis-acting regulatory element involved in light responsiveness
		Pc-CMA2c	GCCCACGCA	+	part of a light responsive element
		ABRE	ACGTG	+	cis-acting element involved in the abscisic acid responsiveness
		AE-box	AGAAACAA	+	part of a module for light response
		CAAT-box	CAAAT	+	common cis-acting element in promoter and enhancer regions
74	TaSnRK3.19	TGACG-motif	TGACG	-	cis-acting regulatory element involved in the MeJA-responsiveness
		TGACG-motif	TGACG	-	cis-acting regulatory element involved in the MeJA-responsiveness
		CAAT-box	CAACCAACTCC	-	common cis-acting element in promoter and enhancer regions
		AuxRR-core	GGTCCAT	-	cis-acting regulatory element involved in auxin responsiveness
		TATA-box	ATTATA	+	core promoter element around -30 of transcription start
		TATA-box	TATAA	-	core promoter element around -30 of transcription start
		TATA-box	TATA	+	core promoter element around -30 of transcription start
		TATA-box	ATATAT	+	core promoter element around -30 of transcription start
		TATA-box	TATA	+	core promoter element around -30 of transcription start
		P-box	CCTTTTG	+	gibberellin-responsive element
		CGTCA-motif	CGTCA	+	cis-acting regulatory element involved in the MeJA-responsiveness
		CGTCA-motif	CGTCA	+	cis-acting regulatory element involved in the MeJA-responsiveness
		O2-site	GATGATGTGG	-	cis-acting regulatory element involved in zein metabolism regulation
75	TaSnRK3.20	TATA-box	TATA	+	core promoter element around -30 of transcription start
		O2-site	GATGATGTGG	-	cis-acting regulatory element involved in zein metabolism regulation
		P-box	CCTTTTG	+	gibberellin-responsive element
		SARE	TTCGACCATCTT	-	cis-acting element involved in salicylic acid responsiveness
		AuxRR-core	GGTCCAT	-	cis-acting regulatory element involved in auxin responsiveness
		CAAT-box	CCAAT	+	common cis-acting element in promoter and enhancer regions
		MBS	CAACTG	-	MYB binding site involved in drought-inducibility
76	TaSnRK3.22	MRE	AACCTAA	+	MYB binding site involved in light responsiveness
		TATA-box	ATATAT	+	core promoter element around -30 of transcription start
		TATA-box	TATATA	+	core promoter element around -30 of transcription start
		TATA-box	TATA	+	core promoter element around -30 of transcription start
		Box 4	ATTAAT	+	part of a conserved DNA module involved in light responsiveness
		CGTCA-motif	CGTCA	-	cis-acting regulatory element involved in the MeJA-responsiveness
		CGTCA-motif	CGTCA	-	cis-acting regulatory element involved in the MeJA-responsiveness
		I-box	cCATATCCAAT	-	part of a light responsive element
		TCA-element	CCATCTTTTT	-	cis-acting element involved in salicylic acid responsiveness
		TCA-element	CCATCTTTTT	-	cis-acting element involved in salicylic acid responsiveness
		G-Box	CACGTG	+	cis-acting regulatory element involved in light responsiveness
		G-Box	CACGTG	+	cis-acting regulatory element involved in light responsiveness
		G-Box	CACGTG	+	cis-acting regulatory element involved in light responsiveness
		ARE	AAACCA	+	cis-acting regulatory element essential for the anaerobic induction
		ARE	AAACCA	+	cis-acting regulatory element essential for the anaerobic induction
		ARE	AAACCA	+	cis-acting regulatory element essential for the anaerobic induction
		GT1-motif	GGTTAA	-	light responsive element
		CAAT-box	CAAAT	+	common cis-acting element in promoter and enhancer regions
		CAAT-box	CCAAT	-	common cis-acting element in promoter and enhancer regions
		CAAT-box	CCAAT	+	common cis-acting element in promoter and enhancer regions
		CAAT-box	CCAAT	-	common cis-acting element in promoter and enhancer regions
		CAAT-box	CCAAT	-	common cis-acting element in promoter and enhancer regions
		CAAT-box	CAAAT	+	common cis-acting element in promoter and enhancer regions
		CAAT-box	CAAAT	-	common cis-acting element in promoter and enhancer regions
		CAAT-box	TGCCAAC	-	common cis-acting element in promoter and enhancer regions
		CAAT-box	CCAAT	+	common cis-acting element in promoter and enhancer regions
		CAAT-box	CAAAT	+	common cis-acting element in promoter and enhancer regions
		CAAT-box	CCAAT	+	common cis-acting element in promoter and enhancer regions
		CAAT-box	CCCAATTT	+	common cis-acting element in promoter and enhancer regions
		CAAT-box	CCAAT	+	common cis-acting element in promoter and enhancer regions
		MBS	CAACTG	-	MYB binding site involved in drought-inducibility
		ACE	CTAACGTATT	+	cis-acting element involved in light responsiveness
		P-box	CCTTTTG	-	gibberellin-responsive element
		TGACG-motif	TGACG	+	cis-acting regulatory element involved in the MeJA-responsiveness
		TGACG-motif	TGACG	+	cis-acting regulatory element involved in the MeJA-responsiveness
		ABRE	GACACGTGGC	+	cis-acting element involved in the abscisic acid responsiveness
		ABRE	CACGTG	+	cis-acting element involved in the abscisic acid responsiveness
		ABRE	ACGTG	+	cis-acting element involved in the abscisic acid responsiveness
		ABRE	GACACGTGGC	+	cis-acting element involved in the abscisic acid responsiveness
		ABRE	CACGTG	+	cis-acting element involved in the abscisic acid responsiveness
		ABRE	ACGTG	+	cis-acting element involved in the abscisic acid responsiveness
		ABRE	CACGTG	+	cis-acting element involved in the abscisic acid responsiveness
		ABRE	ACGTG	+	cis-acting element involved in the abscisic acid responsiveness
		TGA-element	AACGAC	+	auxin-responsive element
		GARE-motif	TCTGTTG	+	gibberellin-responsive element
		G-box	ACACGTGGC	+	cis-acting regulatory element involved in light responsiveness
		G-box	CACGTG	+	cis-acting regulatory element involved in light responsiveness
		G-box	CACGAC	+	cis-acting regulatory element involved in light responsiveness
		G-box	GCCACGTGGA	+	cis-acting regulatory element involved in light responsiveness
		G-box	CACGTG	+	cis-acting regulatory element involved in light responsiveness
		G-box	ACACGTGT	+	cis-acting regulatory element involved in light responsiveness
		G-box	CACGTG	+	cis-acting regulatory element involved in light responsiveness
		G-box	CACGAC	-	cis-acting regulatory element involved in light responsiveness
		CAT-box	GCCACT	-	cis-acting regulatory element related to meristem expression
		O2-site	GATGACATGG	+	cis-acting regulatory element involved in zein metabolism regulation
77	TaSnRK3.26	GATA-motif	AAGGATAAGG	+	part of a light responsive element
		I-box	gGATAAGGTG	+	part of a light responsive element
78	TaSnRK3.27	G-box	CACGTC	+	cis-acting regulatory element involved in light responsiveness
		A-box	CCGTCC	+	cis-acting regulatory element
		A-box	CCGTCC	+	cis-acting regulatory element
		A-box	CCGTCC	-	cis-acting regulatory element
		TGACG-motif	TGACG	+	cis-acting regulatory element involved in the MeJA-responsiveness
		I-box	cGATAAGGCG	+	part of a light responsive element
		ABRE	ACGTG	-	cis-acting element involved in the abscisic acid responsiveness
		CGTCA-motif	CGTCA	-	cis-acting regulatory element involved in the MeJA-responsiveness
		CAAT-box	CAAAT	+	common cis-acting element in promoter and enhancer regions
		CAT-box	GCCACT	-	cis-acting regulatory element related to meristem expression
		GC-motif	CCCCCG	+	enhancer-like element involved in anoxic specific inducibility
79	TaSnRK3.28	CGTCA-motif	CGTCA	-	cis-acting regulatory element involved in the MeJA-responsiveness
		TGACG-motif	TGACG	+	cis-acting regulatory element involved in the MeJA-responsiveness
		G-box	CACGTC	+	cis-acting regulatory element involved in light responsiveness
		ABRE	ACGTG	-	cis-acting element involved in the abscisic acid responsiveness
		I-box	cGATAAGGCG	+	part of a light responsive element
		CAT-box	GCCACT	-	cis-acting regulatory element related to meristem expression
		A-box	CCGTCC	+	cis-acting regulatory element
		A-box	CCGTCC	+	cis-acting regulatory element
		A-box	CCGTCC	-	cis-acting regulatory element
80	TaSnRK3.29	CGTCA-motif	CGTCA	-	cis-acting regulatory element involved in the MeJA-responsiveness
		A-box	CCGTCC	+	cis-acting regulatory element
		A-box	CCGTCC	+	cis-acting regulatory element
		A-box	CCGTCC	-	cis-acting regulatory element
		ABRE	ACGTG	-	cis-acting element involved in the abscisic acid responsiveness
		TGACG-motif	TGACG	+	cis-acting regulatory element involved in the MeJA-responsiveness
		I-box	cGATAAGGCG	+	part of a light responsive element
		G-box	CACGTC	+	cis-acting regulatory element involved in light responsiveness
81	TaSnRK3.31	ACE	GCGACGTACC	+	cis-acting element involved in light responsiveness
		Sp1	GGGCGG	-	light responsive element
		Sp1	GGGCGG	-	light responsive element
		Sp1	GGGCGG	-	light responsive element
		Sp1	GGGCGG	-	light responsive element
		G-box	GCCACGTGGA	-	cis-acting regulatory element involved in light responsiveness
		CAT-box	GCCACT	+	cis-acting regulatory element related to meristem expression
		ARE	AAACCA	+	cis-acting regulatory element essential for the anaerobic induction
		TGACG-motif	TGACG	-	cis-acting regulatory element involved in the MeJA-responsiveness
		TGACG-motif	TGACG	+	cis-acting regulatory element involved in the MeJA-responsiveness
		CGTCA-motif	CGTCA	+	cis-acting regulatory element involved in the MeJA-responsiveness
		CGTCA-motif	CGTCA	-	cis-acting regulatory element involved in the MeJA-responsiveness
		CAAT-box	CAAAT	-	common cis-acting element in promoter and enhancer regions
		CAAT-box	CAAAT	+	common cis-acting element in promoter and enhancer regions
		CAAT-box	TGCCAAC	+	common cis-acting element in promoter and enhancer regions
82	TaSnRK3.33	ARE	AAACCA	+	cis-acting regulatory element essential for the anaerobic induction
83	TaSnRK3.34	ARE	AAACCA	+	cis-acting regulatory element essential for the anaerobic induction
84	TaSnRK3.35	G-box	CACGAC	-	cis-acting regulatory element involved in light responsiveness
		CAAT-box	CCAAT	-	common cis-acting element in promoter and enhancer regions
		ARE	AAACCA	+	cis-acting regulatory element essential for the anaerobic induction
85	TaSnRK3.37	ARE	AAACCA	+	cis-acting regulatory element essential for the anaerobic induction
		P-box	CAACAAACCCCTT	+	gibberellin-responsive element and part of a light responsive element
		CAAT-box	CAACCAACTCC	+	common cis-acting element in promoter and enhancer regions
86	TaSnRK3.38	GC-motif	CCCCCG	+	enhancer-like element involved in anoxic specific inducibility
		AE-box	AGAAACTT	+	part of a module for light response
		TCA-element	CCATCTTTTT	+	cis-acting element involved in salicylic acid responsiveness
		G-box	CACGAC	-	cis-acting regulatory element involved in light responsiveness
		G-box	CACGAC	+	cis-acting regulatory element involved in light responsiveness
		TATA-box	ATATAT	+	core promoter element around -30 of transcription start
		TATA-box	TATATA	+	core promoter element around -30 of transcription start
		TATA-box	ATATAA	+	core promoter element around -30 of transcription start
		TATA-box	TATA	+	core promoter element around -30 of transcription start
		TATA-box	TATA	+	core promoter element around -30 of transcription start
87	TaSnRK3.40	CAAT-box	CAAAT	+	common cis-acting element in promoter and enhancer regions
		CAAT-box	CAAAT	-	common cis-acting element in promoter and enhancer regions
88	TaSnRK3.41	AuxRR-core	GGTCCAT	+	cis-acting regulatory element involved in auxin responsiveness
		CAAT-box	CAAAT	-	common cis-acting element in promoter and enhancer regions
		TATA-box	ccTATAAAaa	-	core promoter element around -30 of transcription start
89	TaSnRK3.47	CAAT-box	CCAAT	-	common cis-acting element in promoter and enhancer regions
		CAAT-box	CCAAT	+	common cis-acting element in promoter and enhancer regions
		Sp1	GGGCGG	-	light responsive element
		TATA-box	TACAAAA	+	core promoter element around -30 of transcription start
90	TaSnRK2.17	Sp1	GGGCGG	-	light responsive element
		CAT-box	GCCACT	+	cis-acting regulatory element related to meristem expression
		TGACG-motif	TGACG	-	cis-acting regulatory element involved in the MeJA-responsiveness
		P-box	CCTTTTG	-	gibberellin-responsive element
		A-box	CCGTCC	-	cis-acting regulatory element
		A-box	CCGTCC	-	cis-acting regulatory element
		A-box	CCGTCC	-	cis-acting regulatory element
		A-box	CCGTCC	-	cis-acting regulatory element
		A-box	CCGTCC	-	cis-acting regulatory element
		CGTCA-motif	CGTCA	+	cis-acting regulatory element involved in the MeJA-responsiveness
		GC-motif	CCCCCG	+	enhancer-like element involved in anoxic specific inducibility
91	TaSnRK3.48	Sp1	GGGCGG	-	light responsive element
		I-box	gGATAAGGTG	-	part of a light responsive element
92	TaSnRK3.50	A-box	CCGTCC	+	cis-acting regulatory element
		chs-CMA2a	TCACTTGA	+	part of a light responsive element
93	TaSnRK3.51	chs-CMA2a	TCACTTGA	+	part of a light responsive element
		A-box	CCGTCC	+	cis-acting regulatory element
94	TaSnRK3.52	TGACG-motif	TGACG	-	cis-acting regulatory element involved in the MeJA-responsiveness
		CAAT-box	CAAAT	-	common cis-acting element in promoter and enhancer regions
		CAAT-box	CCAAT	+	common cis-acting element in promoter and enhancer regions
		CGTCA-motif	CGTCA	+	cis-acting regulatory element involved in the MeJA-responsiveness
		TCA-element	TCAGAAGAGG	+	cis-acting element involved in salicylic acid responsiveness
		chs-CMA2a	TCACTTGA	+	part of a light responsive element
		A-box	CCGTCC	+	cis-acting regulatory element
95	TaSnRK3.53	Sp1	GGGCGG	-	light responsive element
		Sp1	GGGCGG	-	light responsive element
		CAAT-box	CAAAT	+	common cis-acting element in promoter and enhancer regions
		Sp1	GGGCGG	-	light responsive element
96	TaSnRK3.54	CAT-box	GCCACT	+	cis-acting regulatory element related to meristem expression
		G-Box	CACGTT	-	cis-acting regulatory element involved in light responsiveness
		ARE	AAACCA	+	cis-acting regulatory element essential for the anaerobic induction
		ABRE	ACGTG	+	cis-acting element involved in the abscisic acid responsiveness
		TATA-box	TACAAAA	+	core promoter element around -30 of transcription start
		TATA-box	ATATAT	+	core promoter element around -30 of transcription start
		TATA-box	TATATA	+	core promoter element around -30 of transcription start
		TATA-box	TATA	+	core promoter element around -30 of transcription start
		Sp1	GGGCGG	-	light responsive element
		Sp1	GGGCGG	-	light responsive element
		CAAT-box	CCAAT	+	common cis-acting element in promoter and enhancer regions
97	TaSnRK3.55	ARE	AAACCA	+	cis-acting regulatory element essential for the anaerobic induction
		Sp1	GGGCGG	-	light responsive element
98	TaSnRK3.56	G-box	TACGTG	-	cis-acting regulatory element involved in light responsiveness
		ABRE	CGTACGTGCA	-	cis-acting element involved in the abscisic acid responsiveness
		ABRE	ACGTG	-	cis-acting element involved in the abscisic acid responsiveness
99	TaSnRK3.57	ABRE	CGTACGTGCA	-	cis-acting element involved in the abscisic acid responsiveness
		ABRE	ACGTG	-	cis-acting element involved in the abscisic acid responsiveness
		ABRE	GACACGTACGT	-	cis-acting element involved in the abscisic acid responsiveness
		ABRE	CGTACGTGCA	+	cis-acting element involved in the abscisic acid responsiveness
		ABRE	ACGTG	+	cis-acting element involved in the abscisic acid responsiveness
		G-box	TACGTG	-	cis-acting regulatory element involved in light responsiveness
		G-box	TACGTG	+	cis-acting regulatory element involved in light responsiveness
100	TaSnRK3.60	TGACG-motif	TGACG	-	cis-acting regulatory element involved in the MeJA-responsiveness
		CGTCA-motif	CGTCA	+	cis-acting regulatory element involved in the MeJA-responsiveness
		G-box	TACGTG	-	cis-acting regulatory element involved in light responsiveness
		ABRE	CGTACGTGCA	-	cis-acting element involved in the abscisic acid responsiveness
		ABRE	ACGTG	-	cis-acting element involved in the abscisic acid responsiveness
101	TaSnRK3.61	CGTCA-motif	CGTCA	+	cis-acting regulatory element involved in the MeJA-responsiveness
		G-box	TACGTG	-	cis-acting regulatory element involved in light responsiveness
		TGACG-motif	TGACG	-	cis-acting regulatory element involved in the MeJA-responsiveness
		CAAT-box	CCAAT	-	common cis-acting element in promoter and enhancer regions
		ABRE	ACGTG	-	cis-acting element involved in the abscisic acid responsiveness
102	TaSnRK3.62	CAAT-box	CCAAT	+	common cis-acting element in promoter and enhancer regions
		TCCC-motif	TCTCCCT	-	part of a light responsive element
		TCCC-motif	TCTCCCT	-	part of a light responsive element
		TCCC-motif	TCTCCCT	-	part of a light responsive element
103	TaSnRK3.63	CAAT-box	CCAAT	+	common cis-acting element in promoter and enhancer regions
		GC-motif	CCCCCG	+	enhancer-like element involved in anoxic specific inducibility
		TCCC-motif	TCTCCCT	-	part of a light responsive element
		TCCC-motif	TCTCCCT	-	part of a light responsive element
104	TaSnRK3.64	TCCC-motif	TCTCCCT	-	part of a light responsive element
		CAAT-box	CCAAT	+	common cis-acting element in promoter and enhancer regions
105	TaSnRK3.65	TGA-element	AACGAC	-	auxin-responsive element
		ABRE	AACCCGG	+	cis-acting element involved in the abscisic acid responsiveness
		ABRE	GCCGCGTGGC	+	cis-acting element involved in the abscisic acid responsiveness
		A-box	CCGTCC	-	cis-acting regulatory element
106	TaSnRK3.66	ABRE	GCCGCGTGGC	+	cis-acting element involved in the abscisic acid responsiveness
107	TaSnRK3.68	GT1-motif	GGTTAAT	-	light responsive element
		GT1-motif	GGTTAA	-	light responsive element
		Sp1	GGGCGG	-	light responsive element
		CGTCA-motif	CGTCA	+	cis-acting regulatory element involved in the MeJA-responsiveness
		CAT-box	GCCACT	+	cis-acting regulatory element related to meristem expression
		TGACG-motif	TGACG	-	cis-acting regulatory element involved in the MeJA-responsiveness
		TGA-element	AACGAC	-	auxin-responsive element
		CAAT-box	CCAAT	-	common cis-acting element in promoter and enhancer regions
		TATA-box	TATA	+	core promoter element around -30 of transcription start
108	TaSnRK3.69	GT1-motif	GGTTAAT	-	light responsive element
		GT1-motif	GGTTAA	-	light responsive element
		TATA-box	TATA	+	core promoter element around -30 of transcription start
		GATA-motif	GATAGGG	-	part of a light responsive element
		CAT-box	GCCACT	+	cis-acting regulatory element related to meristem expression
109	TaSnRK3.70	GT1-motif	GGTTAAT	-	light responsive element
		GT1-motif	GGTTAA	-	light responsive element
		CAT-box	GCCACT	+	cis-acting regulatory element related to meristem expression
110	TaSnRK3.71	Box 4	ATTAAT	-	part of a conserved DNA module involved in light responsiveness
		CCAAT-box	CAACGG	+	MYBHv1 binding site
		TCCC-motif	TCTCCCT	-	part of a light responsive element
		TGA-element	AACGAC	+	auxin-responsive element
		CAAT-box	CAAAT	-	common cis-acting element in promoter and enhancer regions
111	TaSnRK3.72	3-AF1 binding site	TAAGAGAGGAA	-	light responsive element
		Box 4	ATTAAT	-	part of a conserved DNA module involved in light responsiveness
		TGA-element	AACGAC	+	auxin-responsive element
		TATA-box	TATAA	-	core promoter element around -30 of transcription start
		TATA-box	TATA	+	core promoter element around -30 of transcription start
		CCAAT-box	CAACGG	+	MYBHv1 binding site
		TCCC-motif	TCTCCCT	-	part of a light responsive element
		CAAT-box	CAAAT	-	common cis-acting element in promoter and enhancer regions
112	TaSnRK3.73	CAAT-box	CAAAT	+	common cis-acting element in promoter and enhancer regions
		CAAT-box	CCAAT	-	common cis-acting element in promoter and enhancer regions
		GC-motif	CCCCCG	+	enhancer-like element involved in anoxic specific inducibility
113	TaSnRK3.74	TCCC-motif	TCTCCCT	-	part of a light responsive element
		GTGGC-motif	CATCGTGTGGC	-	part of a light responsive element
		G-box	CACGAC	+	cis-acting regulatory element involved in light responsiveness
		CAAT-box	CAAAT	+	common cis-acting element in promoter and enhancer regions
		CAAT-box	CCAAT	-	common cis-acting element in promoter and enhancer regions
		TATA-box	TATA	-	core promoter element around -30 of transcription start
		Sp1	GGGCGG	-	light responsive element
114	TaSnRK3.75	GC-motif	CCCCCG	+	enhancer-like element involved in anoxic specific inducibility
		CAT-box	GCCACT	+	cis-acting regulatory element related to meristem expression
		CAAT-box	CAAAT	+	common cis-acting element in promoter and enhancer regions
		CAAT-box	CCAAT	-	common cis-acting element in promoter and enhancer regions
115	TaSnRK3.76	O2-site	GATGATGTGG	-	cis-acting regulatory element involved in zein metabolism regulation
		Sp1	GGGCGG	-	light responsive element
		GC-motif	CCCCCG	+	enhancer-like element involved in anoxic specific inducibility
		GC-motif	CCCCCG	+	enhancer-like element involved in anoxic specific inducibility
		MBS	CAACTG	+	MYB binding site involved in drought-inducibility
		TCCC-motif	TCTCCCT	+	part of a light responsive element
		TCCC-motif	TCTCCCT	+	part of a light responsive element
116	TaSnRK3.77	CAAT-box	CAAAT	+	common cis-acting element in promoter and enhancer regions
		TGACG-motif	TGACG	+	cis-acting regulatory element involved in the MeJA-responsiveness
		CGTCA-motif	CGTCA	-	cis-acting regulatory element involved in the MeJA-responsiveness
117	TaSnRK3.78	GC-motif	CCCCCG	+	enhancer-like element involved in anoxic specific inducibility
		GC-motif	CCCCCG	+	enhancer-like element involved in anoxic specific inducibility
		O2-site	GATGATGTGG	-	cis-acting regulatory element involved in zein metabolism regulation
		Sp1	GGGCGG	-	light responsive element
		TCCC-motif	TCTCCCT	+	part of a light responsive element
118	TaSnRK3.79	TGA-element	AACGAC	-	auxin-responsive element
	TaSnRK3.82	A-box	CCGTCC	+	cis-acting regulatory element
119	TaSnRK3.83	A-box	CCGTCC	+	cis-acting regulatory element
		CAT-box	GCCACT	+	cis-acting regulatory element related to meristem expression
120	TaSnRK3.85	GC-motif	CCCCCG	+	enhancer-like element involved in anoxic specific inducibility
		GC-motif	CCCCCG	+	enhancer-like element involved in anoxic specific inducibility
		TCCC-motif	TCTCCCT	+	part of a light responsive element
121	TaSnRK 3.86	GATA-motif	GATAGGA	-	part of a light responsive element
		GC-motif	CCCCCG	+	enhancer-like element involved in anoxic specific inducibility
		Sp1	GGGCGG	-	light responsive element
		TCCC-motif	TCTCCCT	+	part of a light responsive element
122	TaSnRK3.87	Sp1	GGGCGG	-	light responsive element
		GC-motif	CCCCCG	+	enhancer-like element involved in anoxic specific inducibility
		TCCC-motif	TCTCCCT	+	part of a light responsive element
		ARE	AAACCA	+	cis-acting regulatory element essential for the anaerobic induction
123	TaSnRK3.88	TGACG-motif	TGACG	-	cis-acting regulatory element involved in the MeJA-responsiveness
		CGTCA-motif	CGTCA	+	cis-acting regulatory element involved in the MeJA-responsiveness
124	TaSnRK3.89	CGTCA-motif	CGTCA	+	cis-acting regulatory element involved in the MeJA-responsiveness
		CAT-box	GCCACT	-	cis-acting regulatory element related to meristem expression
		TGACG-motif	TGACG	-	cis-acting regulatory element involved in the MeJA-responsiveness
		CAAT-box	CAAAT	+	common cis-acting element in promoter and enhancer regions
		TATA-box	TATA	+	core promoter element around -30 of transcription start
125	TaSnRK3.90	CGTCA-motif	CGTCA	+	cis-acting regulatory element involved in the MeJA-responsiveness
		TGACG-motif	TGACG	-	cis-acting regulatory element involved in the MeJA-responsiveness
126	TaSnRK3.92	TATA-box	TATA	+	core promoter element around -30 of transcription start
		CGTCA-motif	CGTCA	+	cis-acting regulatory element involved in the MeJA-responsiveness
		TGA-element	AACGAC	+	auxin-responsive element
		TGACG-motif	TGACG	-	cis-acting regulatory element involved in the MeJA-responsiveness
		CAAT-box	CCAAT	+	common cis-acting element in promoter and enhancer regions
		CAAT-box	CCAAT	+	common cis-acting element in promoter and enhancer regions
		CAAT-box	CAAAT	+	common cis-acting element in promoter and enhancer regions
		CAAT-box	CCAAT	+	common cis-acting element in promoter and enhancer regions
127	TaSnRK3.93	CGTCA-motif	CGTCA	+	cis-acting regulatory element involved in the MeJA-responsiveness
		CAAT-box	CAAAT	+	common cis-acting element in promoter and enhancer regions
		TGACG-motif	TGACG	-	cis-acting regulatory element involved in the MeJA-responsiveness
		TGA-element	AACGAC	+	auxin-responsive element
128	TaSnRK 3.94	TGACG-motif	TGACG	-	cis-acting regulatory element involved in the MeJA-responsiveness
		TGA-element	AACGAC	+	auxin-responsive element
		CGTCA-motif	CGTCA	+	cis-acting regulatory element involved in the MeJA-responsiveness
129	TaSnRK3.95	TGA-element	AACGAC	+	auxin-responsive element
		CAAT-box	CAAAT	+	common cis-acting element in promoter and enhancer regions
